# Supplementary material for: Burden and trends of drug use disorders in young adults: global insights from GBD 2021
Source: Front Psychiatry. 2025 Sep 24;16:1503564. doi: 10.3389/fpsyt.2025.1503564 (PMC12504863; doi:10.3389/fpsyt.2025.1503564)
Supplement: Supplementary file 1 [file Supplementaryfile1.zip]

Archive with 5 entries (5 files):
- Supplementary Figures.DOCX
- Supplementary Tables 1-4.XLSX
- Supplementary Tables 13 & 14.XLSX
- Supplementary Tables 5-8.XLSX
- Supplementary Tables 9-12.XLSX
