# Supplementary material for: Burden and trends of drug use disorders in young adults: global insights from GBD 2021
Source: Front Psychiatry. 2025 Sep 24;16:1503564. doi: 10.3389/fpsyt.2025.1503564 (PMC12504863; doi:10.3389/fpsyt.2025.1503564)
Supplement: Supplementary file 1 [file Supplementaryfile1.zip › Supplementary Tables 1-4.XLSX]

## Sheet: Supplementary Table1
					Supplementary Table1. The burden of prevalence of four DUDs between 1991 and 2021 by age and gender.
	AUDs						CUDs						CODs						OUDs
	1991		2021		AAPC		1991		2021		AAPC		1991		2021		AAPC		1991		2021		AAPC
	Number	Crude rate	Number	Crude rate	P	VALUE	Number	Crude rate (per 100,000 population)	Number	Crude rate (per 100,000 population)	P	VALUE	Number	Crude rate (per 100,000 population)	Number	Crude rate (per 100,000 population)	P	VALUE	Number	Crude rate (per 100,000 population)	Number	Crude rate (per 100,000 population)	P	VALUE
Gender
Female	4.35199e+06	396.2	3.0694e+06	209.5	<0.001	-2.08	5.38368e+06	490.13	6.50022e+06	443.66	<0.001	-0.33	789987	71.92	959598	65.5	<0.001	-0.3	2.93826e+06	267.5	5.02513e+06	342.98	<0.001	0.83
	(3110288.36-5897962.37)	(283.16-536.95)	(2118096.34-4220506.59)	(144.57-288.07)		(-2.16 to -2)	(3,967,723.64-7,386,459.55)	(361.22-672.46)	(4,822,863.97-9,019,224.18)	(329.18-615.6)		(-0.4 to -0.26)	(553,907.50-1,139,131.48)	(50.43-103.71)	(701,106.54-1,295,914.40)	(47.85-88.45)		(-0.40 to -0.2)	(2,289,124.25-3,659,688.93)	(208.4-333.18)	(4,195,787.47-6,079,947.40)	(286.38-414.98)		(0.69 to 0.98)
Male	6.17162e+06	548.91	5.04635e+06	334.26	<0.001	-1.63	9.32317e+06	829.21	1.16681e+07	772.87	<0.001	-0.27	1.52083e+06	135.26	1.88964e+06	125.17	<0.001	-0.27	3.24134e+06	288.29	5.75269e+06	381.05	<0.001	0.92
	(4454586.28-8285713.49)	(396.20-736.94)	(3579917.9-6830076.58)	(237.13-452.41)		(-1.72 to -1.54)	(6,776,053.18-12734692.18)	(602.67-1132.64)	(8,723,970.76-16,002,756.71)	(577.86-1059.99)		(-0.34 to -0.21)	(1,102,627.20-2,072,209.59)	(98.07-184.30)	(1,427,440.80-2,480,662.45)	(94.55-164.31)		(-0.34 to -0.19)	(2,647,580.94-3,934,155.51)	(235.48-349.91)	(4,931,657.09-6,751,517.61)	(326.66-447.21)		(0.8 to 1.03)
Age
15 to 19
Both	858022	165.53	556686	89.22	<0.001	-2.02	4.08174e+06	787.45	4.4471e+06	712.7	<0.001	-0.36	499143	96.29	592313	94.93	0.338	-0.06	367729	70.94	539794	86.51	<0.001	0.69
	(579560.12-1209431.02)	(111.81-233.32)	(356,361.81-812,991.71 )	(57.11-130.29)		(-2.16 to -1.88)	(2,424,575.50-6,252,537.35)	(467.75-1206.24)	(2,643,087.86-6,842,184.57)	(423.59-1096.54)		(-0.4 to -0.32)	(306,097.18-751,178.25)	(59.05-144.92)	(395,750.40-858,421.45)	(63.42-137.57)		(-0.19-0.06)	(255,360.24-503,643.63)	(49.26-97.16)	(402,222.38-704,377.77)	(64.46-112.88)		(0.54 to 0.84)
Female	354035	138.68	209327	68.94	<0.001	-2.26	1.4781e+06	579	1.58031e+06	520.44	<0.001	-0.35	174120	68.21	199865	65.82	0.012	-0.11	174812	68.48	248815	81.94	<0.001	0.64
	(238,569.24-499,813.22 )	(93.45-195.79)	(132,507.56-313,709.29)	(43.64-103.31)		(-2.35 to -2.17)	(891,585.99-2,256,159.96)	(349.25-883.79)	(947,810.05-2,453,325.31)	(312.14-807.95)		(-0.38 to -0.31)	(101,779.62-276,604.14)	(39.87-108.35)	(123,009.40-305,134.84)	(40.51-100.49)		(-0.20 to -0.03)	(118,734.69-245,374.93)	(46.51-96.12)	(179,837.18-331,631.51)	(59.23-109.22)		(0.48 to 0.80)
Male	503987	191.58	347358	108.44	<0.001	-1.9	2603647	989.72	2.86679e+06	894.95	<0.001	-0.38	325023	123.55	392448	122.51	0.745	-0.02	192917	73.33	290979	90.84	<0.001	0.7
	(340,142.25-716,260.92)	(129.30-272.27)	(224,683.75-499,125.23)	(70.14-155.82)		(-2.13 to -1.67)	(1,537,399.59-4,002,993.05)	(584.41-1521.66)	(1,695,277.81 -4,423,465.30)	(529.23-1380.91)		(-0.51 to -0.25)	(205,083.43-480,488.79)	(77.96-182.65)	(272,831.98-554,055.72)	(85.17-172.96)		(-0.13-0.09)	(137,260.10-259,441.58 )	(52.18-98.62)	(222,094.95-373,403.78)	(69.33-116.57)		(0.54 to 0.86)
20 to 24
Both	4.16028e+06	837.04	2.60829e+06	436.78	<0.001	-2.14	4.65934e+06	937.45	5.40078e+06	904.41	0.002	-0.15	616535	124.05	723941	121.23	0.046	-0.08	1.61891e+06	325.72	2.42733e+06	406.48	<0.001	0.73
	(2,846,665.18-5824245.41)	(572.75-1171.83)	(1,711,684.10-3,690,824.37)	(286.64-618.06)		(-2.26 to -2.03)	(3,220,357.82-7,032,687.11)	(647.93-1414.97)	(3,736,323.50-8,332,585.71)	(625.68-1395.37)		(-0.24 to -0.05)	(428,835.59-879,887.22 )	(86.28-177.03)	(528,936.10-992,251.02)	(88.58-166.16)		(-0.16-0)	(1,186,520.96-2,178,565.14)	(238.73-438.32)	(1,895,535.22-3,118,136.86 )	(317.43-522.16)		(0.63 to 0.83)
Female	1.72485e+06	700.64	987323	336.11	<0.001	-2.4	1.70751e+06	693.59	1.91693e+06	652.57	<0.001	-0.2	214532	87.14	243577	82.92	<0.001	-0.15	769090	312.41	1.12527e+06	383.07	<0.001	0.7
	(1,178,069.45-2415380.05)	(478.54-981.14)	(638,258-1,426,499.12 )	(217.28-485.61)		(-2.5 to -2.3)	(1,163,968.23-2,597,392.76)	(472.81-1055.07)	(1,303,041.91-2,990,678.24)	(443.59-1018.10)		(-0.28 to -0.12)	(145,821.24-314,527.22)	(59.23-127.76)	(170,178.35-338,092.92)	(57.93-115.09)		(-0.20 to -0.1)	(548,944.15-1,059,212.20)	(222.98-430.26)	(858,845.39-1,477,212.52)	(292.37-502.88)		(0.57 to 0.84)
Male	2.43543e+06	970.91	1.62097e+06	534.26	<0.001	-1.95	2.95183e+06	1176.78	3.48385e+06	1148.25	0.074	-0.11	402003	160.26	480364	158.32	0.131	-0.05	849823	338.79	1.30207e+06	429.15	<0.001	0.78
	(1,664,638.73-3385298.64)	(663.63-1349.59)	(1,077,223.35-2,269,818.28 )	(355.04-748.11)		(-2.06 to -1.85)	(2,055,701.53-4,437,608.40)	(819.53-1769.11)	(2,424,586.94 -5,349,401.49)	(799.12-1763.12)		(-0.23-0.01)	(282,570.33-563,337.98)	(112.65-224.58)	(356,970.91-658,916.40)	(117.65-217.17)		(-0.11-0.01)	(633,818.71-1,120,468.70)	(252.68-446.69)	(1,044,572.11-1,640,292.59)	(344.28-540.63)		(0.62 to 0.93)
25 to 29
Both	3.64078e+06	798.87	2.76103e+06	469.29	<0.001	-1.75	2.94182e+06	645.5	3.75947e+06	638.99	0.146	-0.04	510061	111.92	616057	104.71	<0.001	-0.23	1873960	411.19	3.08139e+06	523.74	<0.001	0.82
	(2,595,235.75-4944427.08)	(569.45-1084.92)	(1,888,557.68-3,815,332.04)	(321-648.49)		(-1.89 to -1.61)	(1,932,682.19-4,414,087.37)	(424.07-968.55)	(2,484,362.62-5,660,914.65)	(422.26-962.18)		(-0.1-0.02)	(357,311.47-697,345.80)	(78.4-153.01)	(452,115.85-823,185.63)	(76.85-139.92)		(-0.33 to -0.13)	(1,456,361.65-2,363,587.88)	(319.56-518.62)	(2,537,623.54-3,759,825.03)	(431.32-639.05)		(0.72 to 0.92)
Female	1.51686e+06	669.67	1.04553e+06	359.3	<0.001	-2.04	1.09196e+06	482.08	1.34962e+06	463.81	<0.001	-0.12	174427	77.01	207838	71.43	<0.001	-0.25	890262	393.03	1.43188e+06	492.08	<0.001	0.78
	(1,079,769.49-2058811.89)	(476.7-908.93)	(713,180.69-1,455,963.29)	(245.09-500.35)		(-2.26 to -1.83)	(720,937.80-1,644,678)	(318.28-1204.27)	(876,501.49-2,049,591.46)	(301.22-704.36)		(-0.17 to -0.08)	(118,677.58-249,158.20)	(52.39-110)	(147,509.42-285,853.63)	(50.69-98.24)		(-0.38 to -0.12)	(674,501.28-1,147,531.80)	(297.78-506.61)	(1,151,763.85-1,787,481.65 )	(395.81-614.28)		(0.65 to 0.90)
Male	2.12392e+06	926.54	1.71551e+06	576.92	<0.001	-1.56	1.84986e+06	806.98	2.40986e+06	810.43	0.87	0.01	335634	146.42	408219	137.28	<0.001	-0.22	983698	429.13	1.64951e+06	554.73	<0.001	0.87
	( 1,513,421.20-2876600.41)	(660.21-1254.89)	(1,196,219.73-2,366,494.47)	(402.29-795.85)		(-1.67 to -1.46)	(1,216,540.42-2,760,577.86)	(530.70-670.33)	(1,589,566.61-3,629,810.29)	(534.57-1220.70)		(-0.09-0.11)	(240,059.21-454,302.20)	(104.72-198.18)	(300,511.31-544,362.55)	(101.06-183.07)		(-0.31 to -0.14)	(778,510.71-1,223,862.41)	(339.62-533.9)	(1,381,699.92-1,974,298.91)	(464.66-663.95)		(0.77 to 0.98)
30 to 34
Both	1.2891e+06	330.06	1.51014e+06	249.82	<0.001	-0.88	1.77667e+06	454.9	2.64726e+06	437.94	0.026	-0.18	394399	100.98	511676	84.65	<0.001	-0.6	1.3354e+06	341.92	2.69792e+06	446.32	<0.001	0.9
	(884,608.00-1845512.86)	(226.5-472.53)	(1,037,347.38-2,166,742.69)	(171.61-358.45)		(-1.02 to -0.74)	(1,190,405.04-2,618,057.41)	(304.79-530.7)	(1,754,768.12-3,970,398.58)	(290.29-656.83)		(-0.33 to -0.02)	(280,208.29-528,782.62)	(71.75-135.39)	(378,036.65-670,991.48)	(62.54-111)		(-0.70 to -0.51)	(1,045,775.50-1,708,313.04)	(267.76-437.40)	(2,246,890.91-3,291,168.66)	(371.71-544.46)		(0.84 to 0.96)
Female	524876	272.25	572671	191.57	<0.001	-1.12	648075	336.15	957296	320.24	<0.001	-0.17	130870	67.88	171605	57.41	<0.001	-0.58	632587	328.12	1.25655e+06	420.35	<0.001	0.86
	(356,709.280-776037.31)	(185.02-402.52)	(385,307.37-838,643.12)	(128.9-280.55)		(-1.34 to -0.9)	(428,884.75-957,093.67)	(222.46-496.44)	(623,238.94-1,456,882)	(208.49-487.36)		(-0.24 to -0.1)	(89,961.91-181,868.51)	(46.66-94.33)	(125,056.56-227,532.40)	(41.83-76.12)		(-0.64 to -0.51)	(485,093.73-821,922.42)	(251.61-426.32)	(1,015,854.91-1,566,791.05)	(339.83-524.13)		(0.75 to 0.97)
Male	764229	386.43	937470	306.81	<0.001	-0.78	1.1286e+06	570.67	1.68996e+06	553.09	0.073	-0.16	263528	133.25	340071	111.3	<0.001	-0.61	702813	355.37	1.44137e+06	471.73	<0.001	0.96
	(526,797.90-1079027.93)	(266.37-545.6)	(654,088.81-1,331,390.51)	(214.07-435.74)		(-0.95 to -0.6)	(763,515.46-1,665,579.23)	(386.07-842.19)	(1,131,426.24-2,510,674.58 )	(370.29-821.69)		(-0.34-0.01)	(189,651.97-350,965.15)	(95.9-177.46)	(252,636.31-439,683.23)	(82.68-143.9)		(-0.73 to -0.49)	(562,243.78-889,680.69)	(284.29-449.86)	(1,220,132.86-1,731,120.58)	(399.32-566.56)		(0.83 to 1.09)
35 to 39
Both	575424	159.36	679600	121.17	<0.001	-0.95	1.24728e+06	345.42	1.91371e+06	341.21	0.005	-0.06	290677	80.5	405252	72.25	<0.001	-0.35	983595	272.39	2.03139e+06	362.19	<0.001	0.96
	(390,788.48-866257.74)	(108.22-239.9)	(460,448.42-1,005,037.93)	(82.1-179.19)		(-1.14 to -0.76)	(795,828.34-1,838,673.55)	(220.40-509.2)	(1,214,744.90-2,862,011.18)	(216.58-510.28)		(-0.1 to -0.02)	(208,891.56-393,594.86)	(57.85-109)	(308,063.27 -522,961.87)	(54.93-93.24)		(-0.43 to -0.27)	(783,428.10-1,271,295.56)	(216.96-352.07)	(1,682,416.94-2,487,428.49)	(299.97-443.50)		(0.84 to 1.07)
Female	231370	130.23	254554	91.63	<0.001	-1.16	458036	257.82	696070	250.56	<0.001	-0.1	96037.1	54.06	136713	49.21	<0.001	-0.28	471504	265.4	962621	346.51	<0.001	0.93
	(154,716.12-358132.23)	(87.09-201.58)	(167,575.56-385,999.82 )	(60.32-138.95)		(-1.3 to -1.01)	(291,372.38-682,012.10)	(164.01-383.89)	(434,247.14-1,051,105.64)	(156.31-378.36)		(-0.14 to -0.05)	(65,872.51-136,596.28)	(37.08-76.89)	(101,477.24-179,531.71 )	(36.53-64.63)		(-0.4 to -0.16)	(365,589.11-621,990.90)	(205.78-350.10)	(783,830.02-1,199,560.91 )	(282.15-431.80)		(0.79 to 1.07)
Male	344053	187.56	425046	150.16	<0.001	-0.74	789239	430.26	1.21764e+06	430.16	0.324	-0.02	194640	106.11	268539	94.87	<0.001	-0.37	512091	279.17	1.06877e+06	377.57	<0.001	1.02
	(235,671.95-511559.30)	(128.48-278.88)	(290,517.02 -618,955.74)	(102.63-218.66)		(-0.95 to -0.53)	(506,933.74-1,155,637.91)	(276.36-630.01)	(775,006.65-1,805,033.78)	(273.79-637.68)		(-0.07-0.02)	(141,771.80-259,276.93)	(77.29-141.35)	(203,248.69-343,843.36)	(71.8-121.47)		(-0.43 to -0.31)	(412,397.80-648,206.41)	(224.82-353.38)	(900,937.18-1,285,558.17)	(318.28-454.16)		(0.94 to 1.11)

## Sheet: Supplementary Table2
					Supplementary Table2. The burden of Incidence of four DUDs between 1991 and 2021 by age and gender.
	AUDs						CUDs						CODs						OUDs
	1991		2021		AAPC		1991		2021		AAPC		1991		2021		AAPC		1991		2021		AAPC
	Number	Crude rate (per 100,000 population)	Number	Crude rate (per 100,000 population)	P	VALUE	Number	Crude rate (per 100,000 population)	Number	Crude rate (per 100,000 population)	P	VALUE	Number	Crude rate (per 100,000 population)	Number	Crude rate (per 100,000 population)	P	VALUE	Number	Crude rate (per 100,000 population)	Number	Crude rate (per 100,000 population)	P	VALUE
Gender
Female	545487	49.66	366257	25	<0.001	-2.25	839238	76.4	1.01615e+06	69.36	<0.001	-0.32	59064.2	5.38	65518.9	4.47	<0.001	-0.63	527566	48.03	723358	49.37	0.006	0.1
	(370,204.70-774,941.50)	(33.7-70.55)	(248,040.33-521,627.04)	(16.93-35.6)		(-2.33 to -2.18)	(604,427.33-1146630.81)	(55.03-104.39)	(724,441.97-1376132.25)	(49.45-93.93)		(-0.36 to -0.27)	(39,912.98-85,275.68)	(3.63-7.76)	(45,357.03-92,100.41)	(3.10-6.29)		(-0.72 to -0.53)	(407,586.51-668,394.18)	(37.11-60.85)	(575,436.84-900,806.69)	(39.28-61.48)		(0.03-0.17)
Male	778874	69.27	598286	39.63	<0.001	-1.84	1.39374e+06	123.96	1.75667e+06	116.36	0.001	-0.23	97237.5	8.65	113704	7.53	<0.001	-0.48	576921	51.31	827597	54.82	0.117	0.13
	(526,311.76-1,092,092.15)	(46.81-97.13)	(411,553.52-850,290.56)	(27.26-56.32)		(-1.94 to -1.73)	(991,840.28-1902600.46)	(88.22-169.22)	(1,263,393.17-2389249.77)	(83.68-158.26)		(-0.36 to -0.1)	(66,688.16-137,369.97)	(5.93-12.22)	(81,492.45-155,666.14)	(5.40-10.31)		(-0.52 to -0.43)	(459,883.70-711,258.10)	(40.90-63.26)	(674,830.92-992,435.33)	(44.70-65.74)		(-0.03-0.29)
Age
15 to 19
Both	383320	73.95	249200	39.94	<0.001	-2.02	1.09754e+06	211.74	1.23889e+06	198.55	<0.001	-0.24	115433	22.27	134542	21.56	0.038	-0.11	253969	49	361899	58	<0.001	0.58
	(246,912.33-551,945.33)	(47.63-106.48)	(154,356.81-364,170.16)	(24.74-58.36)		(-2.15 to -1.89)	(726,212.18-1,578,999.27)	(140.10-304.62)	(807,324.03-1,817,449.40)	(129.38-291.27)		(-0.27 to -0.21)	(73,661.59-175,181.94)	(14.21-33.80)	(90,694.70-200,727.24)	(14.53-32.17)		(-0.22 to -0.01)	(175,653.01-346,870.28)	(33.89-66.92)	(265,108.70-471,156.55)	(42.49-75.51)		(0.43-0.74)
Female	158113	61.94	93734.5	30.87	<0.001	-2.25	402845	157.8	442926	145.87	<0.001	-0.26	41408.1	16.22	46600.3	15.35	<0.001	-0.19	121054	47.42	167452	55.15	<0.001	0.54
	(102,024.77-228,002.03)	(39.97-89.31)	(56,787.16-139,539.96)	(18.70-45.95)		(-2.34 to -2.16)	(263,631.81-578,936.80)	(103.27-226.78)	(289,092.67-639,965.38)	(95.21-210.76)		(-0.29 to -0.23)	(25,392.93-64,632.20)	(9.95-25.32)	(29,522.96-71,973.17)	(9.72-23.70)		(-0.28 to -0.11)	(80,755.77-169,064.34)	(31.63-66.23)	(119,379.34-224,011.66)	(39.31-73.77)		(0.38-0.69)
Male	225207	85.61	155466	48.53	<0.001	-1.88	694694	264.07	795963	248.48	0.001	-0.24	74024.6	28.14	87941.7	27.45	0.108	-0.08	132915	50.52	194447	60.7	<0.001	0.61
	(144870.44-321,010.60)	(55.07-122.03)	(97,615.27-224,540.90)	(30.47-70.10)		(-2.08 to -1.68)	(458,076.56-1,001,412.97)	(174.13-380.67)	(516,959.29-1,169,224.94)	(161.38-365.01)		(-0.38 to -0.09)	(47,993.20-111,389.43)	(18.24-42.34)	(60,582.22-127,792.91)	(18.91-39.89)		(-0.18 to 0.02)	(94,220.34-178,837.78)	(35.82-67.98)	(145,368.80-248,106.73)	(45.38-77.45)		(0.43-0.79)
20 to 24
Both	606182	121.96	387710	64.93	<0.001	-2.06	580231	116.74	716378	119.96	0.159	0.05	21425.5	4.31	21412	3.59	<0.001	-0.65	411105	82.71	567826	95.09	<0.001	0.45
	(396,145.83-858,795.07)	(79.70-172.79)	(245,849.91-562,459.87)	(41.17-94.19)		(-2.19 to -1.94)	(262,907.56-970,958.89)	(52.90-195.36)	(337,872.96-1,194,502.04)	(56.58-200.03)		(-0.02 to 0.13)	(9,185.68-42,799.14)	(1.85-8.61)	(9,314.17-42,958.28)	(1.56-7.19)		(-0.8 to -0.5)	(303,788.20-546,103.40)	(61.12-109.88)	(436,351.27-713,647.22)	(73.07-119.51)		(0.31-0.6)
Female	250919	101.92	147030	50.05	<0.001	-2.32	221500	89.97	262407	89.33	0.665	-0.03	8998.75	3.66	8841.64	3.01	<0.001	-0.71	196963	80.01	265624	90.42	<0.001	0.42
	(162,866.36-359,941.83)	(66.16-146.21)	(91,188.22-215,773.79)	(31.04-73.45)		(-2.38 to -2.27)	(104,149.47-371,343.29)	(42.31-150.84)	(123,230.01-437,586.64)	(41.95-148.96)		(-0.15 to 0.09)	(3,725.02-18,039.21)	(1.51-7.33)	(3,724.16-18,020.99)	(1.27-6.13)		(-0.87 to -0.55)	(142,661.05-264,612.41)	(57.95-107.49)	(200,708.94-346,286.26)	(68.33-117.88)		(0.35-0.49)
Male	355263	141.63	240681	79.33	<0.001	-1.9	358730	143.01	453972	149.63	0.01	0.14	12426.7	4.95	12570.4	4.14	<0.001	-0.62	214142	85.37	302202	99.6	<0.001	0.48
	(232,171.69-501,934.18)	(92.56-200.10)	(154,791.11-346,608.04)	(51.02-114.24)		(-2 to -1.8)	(160,410.67-612,006.91)	(63.95-243.98)	(218,248.34-755,154.83)	(71.93-248.89)		(0.03 to 0.24)	(5,444.93-24,646.54)	(2.17-9.83)	(5,528.11-25,020.65)	(1.82-8.25)		(-0.79 to -0.46)	(160,013.42-281,386.31)	(63.79-112.18)	(236,730.71-374,690.64)	(78.02-123.49)		(0.28-0.68)
25 to 29
Both	240041	52.67	196996	33.48	<0.001	-1.5	230851	50.65	312054	53.04	<0.001	0.15	10662.8	2.34	11704.7	1.99	<0.001	-0.59	231493	50.79	315968	53.7	0.27	0.14
	(161,084.23-351,341.02)	(35.35-77.09)	(128,100.39-290,213.24)	(21.77-49.33)		(-1.63 to -1.37)	(91,437.30-424,012.63)	(20.06-93.04)	(122,550.24-572,285.52)	(20.83-97.27)		(0.11- 0.18)	(5,076.23-20,008.94)	(1.11-4.39)	(5,728.60-21,255.64)	(0.97-3.61)		(-0.66 to -0.53)	(160,711.51-313,184.36)	(35.26-68.72)	(234,654.15-405,461.02)	(39.88-68.92)		(-0.11-0.4)
Female	98619	43.54	74731	25.68	<0.001	-1.75	90485.1	39.95	118658	40.78	<0.001	0.07	4582.96	2.02	4932.82	1.7	<0.001	-0.65	112865	49.83	148811	51.14	0.032	0.1
	(65,260.39-145,543.05)	(28.81-64.25)	(47,779.28-111,280.79)	(16.42-38.24)		(-1.93 to -1.56)	(36,266.57-164,896.30)	(16.01-72.80)	(48,617.62-211,811.52)	(16.71-72.79)		(0.05 -0.09)	(2,143.52-8,651.69)	(0.95-3.82)	(2,319.07-9,173.76)	(0.80-3.15)		(-0.79 to -0.51)	(77,008.66-155,105.72)	(34.00-68.48)	(106,917.16-196,994.12)	(36.74-67.70)		(0.01-0.18)
Male	141422	61.69	122265	41.12	<0.001	-1.34	140366	61.23	193397	65.04	<0.001	0.2	6079.88	2.65	6771.85	2.28	<0.001	-0.55	118628	51.75	167158	56.21	<0.001	0.19
	(94,753.88-206,540.07)	(41.34-90.10)	(80,367.68-178,745.13)	(27.03-60.11)		(-1.46 to -1.21)	(55,170.73-256,352.70)	(24.07-111.83)	(74,275.56-354,136.08)	(24.98-119.10)		(0.15- 0.26)	(2,921.57-11,326.92)	(1.27-4.94)	(3,341.41-12,210.33)	(1.12-4.11)		(-0.65 to -0.46)	(83,296.85-158,024.19)	(36.34-68.94)	(124,900.59-210,442.54)	(42.00-70.77)		(0.08-0.29)
30 to 34
Both	58140.1	14.89	81721.6	13.52	<0.001	-0.3	175602	44.96	272217	45.03	0.51	-0.02	4855.26	1.24	6351.47	1.05	<0.001	-0.59	117801	30.16	178807	29.58	0.173	-0.14
	(21,431.33-114,030.55)	(5.49-29.20)	(30,746.63-157,840.79)	(5.09-26.11)		(-0.33 to -0.27)	(78,494.48-311,644.75)	(20.10-79.79)	(120,636.71-490,913.02)	(19.96-81.21)		(-0.09- 0.05)	(1,395.60-12,094.03)	(0.36-3.10)	(1,895.31-15,069.33)	(0.31-2.49)		(-0.65 to -0.53)	(65,583.26-196,723.93)	(16.79-50.37)	(102,835.09-293,289.54)	(17.01-48.52)		(-0.34 to 0.06)
Female	22776.1	11.81	31322	10.48	<0.001	-0.38	66435.2	34.46	103014	34.46	0.957	0	2201.01	1.14	2765.22	0.93	<0.001	-0.76	56778.4	29.45	83226	27.84	<0.001	-0.18
	(8,364.97-45,607.34)	(4.34-23.66)	(11,328.59-61,496.64)	(3.79-20.57)		(-0.47 to -0.28)	(29,698.95-119,707.64)	(15.40-62.09)	(46,090.56-186,251.25)	(15.42-62.31)		(-0.06-0.05)	(691.07-5,410.16)	(0.36-2.81)	(859.77-6,516.36)	(0.29-2.18)		(-0.9 to -0.62)	(30,781.05-96,048.32)	(15.97-49.82)	(44,954.50-141,538.02)	(15.04-47.35)		(-0.24 to -0.13)
Male	35364	17.88	50399.6	16.49	<0.001	-0.25	109167	55.2	169203	55.38	0.62	-0.03	2654.25	1.34	3586.25	1.17	<0.001	-0.45	61023.1	30.86	95580.9	31.28	0.641	-0.09
	(13,252.78-69,067.90)	(6.70-34.92)	(19,283.26-96,502.81)	(6.31-31.58)		(-0.33 to -0.17)	(48,999.54-196,010.90)	(24.78-99.11)	(73,983.28-305,951.19)	(24.21-100.13)		(-0.13-0.08)	(752.81-6,647.22)	(0.38-3.36)	(1,036.08-8,657.22)	(0.34-2.83)		(-0.47 to -0.43)	(34,790.60-100,675.61)	(17.59-50.91)	(57,567.15-150,618.54)	(18.84-49.29)		(-0.46 to 0.29)
35 to 39
Both	36678.8	10.16	48913.6	8.72	<0.001	-0.52	148756	41.2	233283	41.59	0.187	0.02	3925.45	1.09	5212.81	0.93	<0.001	-0.53	90119	24.96	126455	22.55	<0.001	-0.4
	(19,128.24-60,502.37)	(5.30-16.76)	(26,210.52-79,843.08)	(4.67-14.24)		(-0.58 to -0.45)	(72,954.47-269,881.03)	(20.20-74.74)	(114,338.41-435,388.27)	(20.39-77.63)		(-0.01-0.06)	(1,497.81-7,254.44)	(0.41-2.01)	(2,039.25-9,652.76)	(0.36-1.72)		(-0.56 to -0.49)	(56,815.85-136,099.39)	(15.73-37.69)	(81,842.21-189,541.86)	(14.59-33.79)		(-0.52 to -0.27)
Female	15060.5	8.48	19439.5	7	<0.001	-0.66	57972.7	32.63	89142.7	32.09	<0.001	-0.06	1873.43	1.05	2378.92	0.86	<0.001	-0.68	39906.1	22.46	58245	20.97	<0.001	-0.22
	(7,890.93-25,026.72)	(4.44-14.09)	(10,339.06-31,714.26)	(3.72-11.42)		(-0.7 to -0.61)	(28,683.98-105,053.33)	(16.15-59.13)	(43,725.97-164,259.50)	(15.74-59.13)		(-0.08 to -0.03)	(748.80-3,439.69)	(0.42-1.94)	(920.27-4,345.42)	(0.33-1.56)		(-0.73 to -0.63)	(24,464.37-61,741.14)	(13.77-34.75)	(35,866.59-91,280.29)	(12.91-32.86)		(-0.3 to -0.14)
Male	21618.2	11.79	29474	10.41	<0.001	-0.4	90783.1	49.49	144140	50.92	<0.001	0.08	2052.02	1.12	2833.89	1	<0.001	-0.36	50212.9	27.37	68209.6	24.1	<0.001	-0.54
	(11,331.24-35,899.40)	(6.18-19.57)	(15,824.76-48,520.41)	(5.59-17.14)		(-0.46 to -0.34)	(44,491.99-166,480.76)	(24.26-90.76)	(69,878.33-271,990.40)	(24.69-96.09)		(0.04-0.12)	(758.41-3,859.59)	(0.41-2.10)	(1,083.54-5,299.81)	(0.38-1.87)		(-0.39 to -0.33)	(31,680.30-74,868.06)	(17.27-40.82)	(45,281.73-99,311.29)	(16.00-35.08)		(-0.81 to -0.28)

## Sheet: Supplementary Table3
					Supplementary Table3.The burden of deaths of four DUDs between 1991 and 2021 by age and gender.
	AUDs						CODs						OUDs
	1991		2021		AAPC		1991		2021		AAPC		1991		2021		AAPC
	Number	Crude rate (per 100,000 population)	Number	Crude rate (per 100,000 population)	P	VALUE	Number	Crude rate (per 100,000 population)	Number	Crude rate (per 100,000 population)	P	VALUE	Number	Crude rate (per 100,000 population)	Number	Crude rate (per 100,000 population)	P	VALUE
Gender
Female	1986.65	0.18	1025.48	0.07	<0.001	-3.14	701.96	0.06	1325.5	0.09	<0.001	1.19	5380.85	0.49	10671	0.73	<0.001	1.2
	(1,499.45-2,416.38)	(0.14-0.22)	(942.38-1,124.07)	(0.06-0.08)		(-3.63 to -2.65)	(530.76-926.14)	(0.05-0.08)	(1,209.05-1,495.89)	(0.08-0.10)		(0.96 to 1.43)	(4,359.61-6,347.90)	(0.40-0.58)	(9,712.59-11,758.63)	(0.66-0.80)		(0.93 to 1.48)
Male	1689.21	0.15	3542.89	0.23	0.001	1.6	1408.91	0.13	3974.07	0.26	<0.001	2.42	19199.5	1.71	33467.1	2.22	0.017	0.66
	(1,328.48-2,182.53)	(0.12-0.19)	(3,136.01-4,041.71)	(0.21-0.27)		(0.69 - 2.51)	(1,214.19-1,708.27)	(0.11-0.15)	(3,657.74-4,450.95)	(0.24-0.29)		(1.95 to 2.89)	(17,252.60-20,850.87)	(1.53-1.85)	(31,958.25-35,296.03)	(2.12-2.34)		(0.12 to 1.21)
Age
15 to 19
Both	660.84	0.13	235.41	0.04	<0.001	-4.12	217.43	0.04	279.58	0.04	0.54	0.17	1917.49	0.37	1734.43	0.28	<0.001	-1.09
	(526.36-831.51)	(0.10-0.16)	(212.97-265.86)	(0.03-0.04)		(-4.58 to -3.67)	(166.79-283.19)	(0.03-0.05)	(248.29-319.87)	(0.04-0.05)		(-0.37 to 0.71)	(1,595.06-2,211.71)	(0.31-0.43)	(1,545.64-1,944.04)	(0.25-0.31)		(-1.44 to -0.73)
Female	397.83	0.16	86.15	0.03	<0.001	-5.68	117.44	0.05	108.41	0.04	<0.001	-0.83	631.33	0.25	571.1	0.19	0.63	0.2
	(286.00-511.70)	(0.11-0.20)	(76.34-98.07)	(0.03-0.03)		(-6.18 to -5.17)	(80.79-179.18)	(0.03-0.07)	(92.81-129.10)	(0.03-0.04)		(-1.14 to -0.52)	(486.31-785.94)	(0.19-0.31)	(493.16-659.59)	(0.16-0.22)		(-0.61 to 1.02)
Male	263.01	0.1	149.26	0.05	<0.001	-2.8	99.99	0.04	171.17	0.05	0.014	1	1286.16	0.49	1163.33	0.36	0.004	0.88
	(180.84-375.74)	(0.07-0.14)	(128.04-177.24)	(0.04-0.06)		(-3.24 to -2.35)	(82.21-122.33)	(0.03-0.05)	(149.90-206.09)	(0.05-0.06)		(0.20 to 1.80)	(1,068.94-1,530.90)	(0.41-0.58)	(1,038.18-1,310.47)	(0.32-0.41)		(0.27 to 1.48)
20 to 24
Both	975.78	0.2	640.26	0.11	<0.001	-2.08	350.29	0.07	686.09	0.11	<0.001	1.65	4331.73	0.87	5973.94	1	<0.001	0.94
	(802.49-1,211.80)	(0.16-0.24)	(579.08-717.14)	(0.10-0.12)		(-2.49 to -1.67)	(283.79-463.01)	(0.06-0.09)	(612.34-804.86)	(0.10-0.13)		(1.34 to 1.96)	(3,731.23-4,814.73)	(0.75-0.97)	(5,532.55-6,486.46)	(0.93-1.09)		(0.63 to 1.25)
Female	523.11	0.21	166.54	0.06	<0.001	-4.38	112.81	0.05	164.24	0.06	<0.001	0.65	923.6	0.38	1456.61	0.5	0.006	1.02
	(387.56-669.19)	(0.16-0.27)	(147.31-190.06)	(0.05-0.06)		(-4.75 to -4.02)	(83.81-160.65)	(0.03-0.07)	(147.99-189.03)	(0.05-0.06)		(0.3 0to 1.00)	(711.05-1,112.84)	(0.29-0.45)	(1,304.97-1,620.34)	(0.44-0.55)		(0.29 to 1.75)
Male	452.67	0.18	473.73	0.16	0.123	-0.62	237.48	0.09	521.85	0.17	<0.001	1.99	3408.13	1.36	4517.33	1.49	<0.001	-0.95
	(322.85-628.93)	(0.13-0.25)	(407.50-551.62)	(0.13-0.18)		(-1.41 to 0.17)	(191.95-310.54)	(0.08-0.12)	(459.45-643.84)	(0.15-0.21)		(1.30 to 2.70)	(2,945.75-3,809.51)	(1.17-1.52)	(4,172.81-4,910.74)	(1.38-1.62)		(-1.14 to -0.77)
25 to 29
Both	1012.03	0.22	1067.3	0.18	0.1	-0.65	430.6	0.09	967.63	0.16	<0.001	1.95	5552.48	1.22	9894.75	1.68	0.002	0.76
	(854.12-1,257.43)	(0.19-0.28)	(962.14-1,200.45)	(0.16-0.20)		(-1.41 to 0.12)	(363.45-534.66)	(0.08-0.12)	(893.33-1,063.72)	(0.15-0.18)		(1.21 to 2.7)	(4,858.76-6,003.49)	(1.07-1.32)	(9,317.93-10,489.11)	(1.58-1.78)		(0.27 to 1.25)
Female	534.79	0.24	246.94	0.08	<0.001	-3.38	134.3	0.06	235.27	0.08	<0.001	1.07	1085.73	0.48	2332.59	0.8	<0.001	1.61
	(386.35-696.58)	(0.17-0.31)	(220.87-275.56)	(0.08-0.09)		(-3.82 to -2.95)	(98.48-186.25)	(0.04-0.08)	(208.26-272.17)	(0.07-0.09)		(0.61 to 1.54)	(861.78-1,282.05)	(0.38-0.57)	(2,114.56-2,555.90)	(0.73-0.88)		(1.28 to 1.93)
Male	477.24	0.21	820.36	0.28	0.045	0.9	296.3	0.13	732.37	0.25	<0.001	2.25	4466.75	1.95	7562.17	2.54	<0.001	1.42
	(374.82-636.06)	(0.16-0.28)	(731.90-950.36)	(0.25-0.32)		(0.02 to 1.78)	(253.12-360.38)	(0.11-0.16)	(663.71-821.29)	(0.22-0.28)		(1.32 to 3.19)	(3,966.02-4,840.32)	(1.73-2.11)	(7,151.92-8,009.91)	(2.41-2.69)		(1.04 to 1.81)
30 to 34
Both	477.45	0.12	1321.21	0.22	<0.001	1.96	576.88	0.15	1695.42	0.28	<0.001	2	6418.62	1.64	13239.5	2.19	<0.001	1.11
	(405.59-582.88)	(0.10-0.15)	(1,173.46-1,503.24)	(0.19-0.25)		(1.6 to 2.33)	(495.43-707.93)	(0.13-0.18)	(1,576.03-1,864.40)	(0.26-0.31)		(1.47 to 2.54)	(5,829.56-6,940.76)	(1.49-1.78)	(12,532.91-14,000.18)	(2.07-2.32)		(0.74 to 1.47)
Female	239.25	0.12	256.92	0.09	<0.001	-1.16	172.14	0.09	403.31	0.13	<0.001	1.3	1293.52	0.67	3070.73	1.03	<0.001	-1.19
	(183.63-301.60)	(0.10-0.16)	(231.49-282.11)	(0.08-0.09)		(-1.48 to -0.84)	(133.58-227.39)	(0.07-0.12)	(359.50-463.81)	(0.12-0.16)		(1.04 to 1.56)	(1,081.83-1,510.16)	(0.56-0.78)	(2,784.57-3,396.20)	(0.93-1.14)		(-1.58 to -0.8)
Male	238.2	0.12	1064.28	0.35	<0.001	3.53	404.74	0.2	1292.11	0.42	<0.001	2.24	5125.1	2.59	10168.7	3.33	0.507	0.22
	(190.26-322.49)	(0.10-0.16)	(917.42-1,237.04)	(0.30-0.40)		(3.07 to 3.99)	(347.30-490.51)	(0.18-0.25)	(1,182.07-1,457.30)	(0.39-0.48)		(1.85 to 2.63)	(4,658.60-5,589.78)	(2.36-2.83)	(9,614.99-10,770.67)	(3.15-3.53)		(-0.43 to 0.88)
35 to 39
Both	549.76	0.15	1304.19	0.23	<0.001	1.3	535.67	0.15	1670.85	0.3	<0.001	2.23	6360.02	1.76	13295.5	2.37	0.018	0.67
	(462.14-684.93)	(0.13-0.19)	(1,163.01-1,476.89)	(0.21-0.26)		(0.81 to 1.78)	(453.20-656.46)	(0.13-0.18)	(1,550.78-1,833.36)	(0.28-0.33)		(1.51 to 2.95)	(5,620.96-7,045.47)	(1.56-1.95)	(12,493.94-14,154.73)	(2.23-2.52)		(0.12 to 1.23)
Female	291.67	0.16	268.93	0.1	<0.001	-1.92	165.27	0.09	414.28	0.15	<0.001	1.6	1446.67	0.81	3239.98	1.17	<0.001	0.74
	(224.53-381.57)	(0.13-0.21)	(244.53-298.91)	(0.09-0.11)		(-2.65 to -1.17)	(128.43-217.82)	(0.07-0.12)	(376.79-470.39)	(0.14-0.17)		(1.34 to 1.86)	(1,181.63-1,748.76)	(0.67-0.98)	(2,927.69-3,590.43)	(1.05-1.29)		(0.36 to 1.12)
Male	258.09	0.14	1035.26	0.37	<0.001	3.13	370.4	0.2	1256.57	0.44	<0.001	2.8	4913.35	2.68	10055.5	3.55	0.009	0.92
	(204.01-344.60)	(0.11-0.19)	(906.70-1,204.02)	(0.32-0.43)		(2.57 to 3.69)	(315.29-450.46)	(0.17-0.25)	(1,149.02-1,428.98)	(0.41-0.50)		(1.81 to 3.8)	(4,346.61-5,486.48)	(2.37-2.99)	(9,519.59-10,659.35)	(3.36-3.77)		(0.23 to 1.62)

## Sheet: Supplementary Table4
					Supplementary Table4. The burden of DALYs of four DUDs between 1991 and 2021 by age and gender.
	AUDs						CUDs						CODs						OUDs
	1991		2021		AAPC		1991		2021		AAPC		1991		2021		AAPC		1991		2021		AAPC
	Number	Crude rate (per 100,000 population)	Number	Crude rate (per 100,000 population)	P	VALUE	Number	Crude rate (per 100,000 population)	Number	Crude rate (per 100,000 population)	P	VALUE	Number	Crude rate (per 100,000 population)	Number	Crude rate (per 100,000 population)	P	VALUE	Number	Crude rate (per 100,000 population)	Number	Crude rate (per 100,000 population)	P	VALUE
Gender
Female	698769	63.62	463561	31.64	<0.001	-2.3	154686	14.08	186536	12.73	<0.001	-0.34	151413	13.78	209560	14.3	0.009	0.12	1.55223e+06	141.31	2.70073e+06	184.33	<0.001	0.87
	(456,153.12-1,020,764.53)	(41.53-92.93)	(285,689.14-686,577.62)	(19.50-46.86)		(-2.4 to -2.19)	(91,061.28-245,971.00)	(8.29-22.39)	(111,942.72-297,457.95)	(7.64-20.30)		(-0.4 to -0.27)	(102,104.90-222,482.19)	(9.30-20.25)	(155,464.31-286,695.91)	(10.61-19.57		(0.03 to 0.22)	(1,111,304.71-1,996,429.75)	(101.17-181.75)	(2,032,010.40-3,437,279.54)	(138.69-234.61)		(0.57 to 1.18)
Male	930305	82.74	882071	58.43	0.001	-1.15	270917	24.1	339069	22.46	<0.001	-0.27	295752	26.3	496344	32.88	<0.001	0.74	2.53712e+06	225.65	4.4108e+06	292.16	0.001	0.93
	(583,102.97-1,405,599.96)	(51.86-125.02)	(594,694.34-1,253,384.20)	(39.39-83.02)		(-1.31 to -0.98)	(160,097.40-423,747.55)	(14.24-37.69)	(200,942.34-534,047.03)	(13.31-35.37)		(-0.34 to -0.2)	(209,213.69-415,843.05)	(18.61-36.99)	(387,789.36-637,051.33)	(25.69-42.20)		(0.55 to 0.93)	(2,019,989.67-3,019,225.75)	(179.66-268.53)	(3,643,202.87-5,211,667.82)	(241.32-345.21)		(0.37 to 1.5)
Age
15 to 19
Both	163467	31.54	91874.5	14.72	<0.001	-2.53	118901	22.94	129568	20.76	<0.001	-0.36	85401.8	16.48	102636	16.45	0.992	0	297325	57.36	355922	57.04	0.793	-0.04
	(107,537.35-239,904.81)	(20.75-46.28)	(56,522.38-142,204.00)	(9.06-22.79)		(-2.8 to -2.26)	(59,845.51-202,814.82)	(11.55-39.13)	(64,269.35-220,615.48)	(10.30-35.36)		(-0.41 to -0.32)	(51,288.73-136,598.01)	(9.89-26.35)	(65,506.44-160,475.26)	(10.50-25.72)		(-0.1 to 0.1)	(224,703.70-376,485.45)	(43.35-72.63)	(265,041.41-451,427.41)	(42.48-72.35)		(-0.35 to 0.27)
Female	76316.3	29.89	34203.1	11.26	<0.001	-3.2	42803.9	16.77	45723.5	15.06	<0.001	-0.35	32656.6	12.79	35414	11.66	0.005	-0.35	120530	47.21	146407	48.22	0.687	0.09
	(53,079.59-108,685.63)	(20.79-42.57)	(20,835.82-53,352.79)	(6.86-17.57)		(-3.4 to -3.01)	(21,763.42-72,770.42)	(8.53-28.51)	(22,844.70-78,841.20)	(7.52-25.96)		(-0.39 to -0.31)	(19,456.22-52,296.89)	(7.62-20.49)	(22,155.44-56,673.63)	(7.30-18.66)		(-0.58 to -0.11)	(86,317.18-159,623.83)	(33.81-62.53)	(102,842.95-193,030.35)	(33.87-63.57)		(-0.35 to 0.54)
Male	87150.7	33.13	57671.4	18	<0.001	-2.05	76097.1	28.93	83844.3	26.17	<0.001	-0.38	52745.3	20.05	67221.7	20.99	0.012	0.15	176795	67.21	209516	65.41	0.548	-0.14
	(54,115.12-132,191.07)	(20.57-50.25)	(35,780.38-90,848.31)	(11.17-28.36)		(-2.34 to -1.77)	(38,081.49-130,971.79)	(14.48-49.79)	(41,557.08-143,389.79)	(12.97-44.76)		(-0.51 to -0.25)	(31,174.20-83,885.03)	(11.85-31.89)	(42,600.67-103,567.76)	(13.30-32.33)		(0.03 to 0.26)	(136,803.44-216,923.19)	(52.00-82.46)	(162,186.99-259,986.22)	(50.63-81.16)		(-0.6 to 0.32)
20 to 24
Both	619946	124.73	389743	65.27	<0.001	-2.16	135218	27.21	156713	26.24	0.001	-0.15	109269	21.98	146498	24.53	<0.001	0.36	981740	197.52	1426245	238.84	<0.001	0.61
	(372,372.63-968,747.79)	(74.92-194.91)	(230,808.49-623,787.79)	(38.65-104.46)		(-2.26 to -2.07)	(76,859.92-237,740.59)	(15.46-47.83)	(88,111.35-276,223.88)	(14.76-46.26)		(-0.24 to -0.06)	(72,375.25-161,831.86)	(14.56-32.56)	(104,521.58-202,952.03)	(17.50-33.99)		(0.23 to 0.5)	(720,203.77-1,301,180.54)	(144.90-261.80)	(1,060,231.59-1,830,822.63)	(177.55-306.59)		(0.3 to 0.92)
Female	263057	106.85	140911	47.97	<0.001	-2.62	49148	19.96	55114.2	18.76	<0.001	-0.21	37111	15.07	44328.7	15.09	0.893	0.01	386529	157.01	566556	192.87	<0.001	0.68
	(161,615.70-402,370.16)	(65.65-163.44)	(80,422.98-227,176.03)	(27.38-77.34)		(-2.68 to -2.55)	(27,730.83-86,123.24)	(11.26-34.98)	(30,383.48-98,031.49)	(10.34-33.37)		(-0.27 to -0.14)	(23,844.76-57,742.18)	(9.69-23.46)	(30,104.49-64,506.71)	(10.25-21.96)		(-0.1 to 0.11)	(262,113.27-546,398.80)	(106.47-221.95)	(395,641.96-769,395.74)	(134.69-261.92)		(0.55 to 0.81)
Male	356889	142.28	248832	82.01	<0.001	-1.83	86070.4	34.31	101598	33.49	0.074	-0.11	72158	28.77	102170	33.67	<0.001	0.53	595210	237.29	859689	283.35	0.01	0.55
	(205,752.35-567,695.78)	(82.03-226.32)	(149,240.86-393,068.34)	(49.19-129.55)		(-2.03 to -1.64)	(48,947.51-152,440.79)	(19.51-60.77)	(57,178.24-178,855.40)	(18.85-58.95)		(-0.23 to 0.01)	(48,193.09-105,145.10)	(19.21-41.92)	(73,939.88-138,807.93)	(24.37-45.75)		(0.36 to 0.69)	(452,348.70-757,496.27)	(180.33-301.99)	(660,440.82-1,066,688.55)	(217.68-351.57)		(0.13 to 0.96)
25 to 29
Both	544526	119.48	431070	73.27	<0.001	-1.64	84955.6	18.64	108523	18.45	0.22	-0.04	97293.9	21.35	145189	24.68	<0.001	0.51	1.13825e+06	249.76	1.90755e+06	324.22	<0.001	0.82
	(334,415.23-813,069.79)	(73.38-178.41)	(266,415.04-634,354.54)	(45.28-107.82)		(-1.91 to -1.37)	(48,274.39-145,981.54)	(10.59-32.03)	(60,013.23-185,385.09)	(10.20-31.51)		(-0.11 to 0.03)	(68,876.07-139,583.60)	(15.11-30.63)	(111,061.37-191,464.82)	(18.88-32.54)		(0.24 to 0.79)	(848,905.54-1,428,275.02)	(186.27-313.40)	(1,481,955.20-2,359,324.50)	(251.89-401.01)		(0.44 to 1.21)
Female	232084	102.46	151784	52.16	<0.001	-2.22	31309	13.82	38597.3	13.26	<0.001	-0.13	32246.1	14.24	42896.9	14.74	<0.001	0.13	439497	194.03	735847	252.88	<0.001	0.88
	(147,374.33-343,436.86)	(65.06-151.62)	(90,219.17-229,987.66)	(31.00-79.04)		(-2.51 to -1.93)	(17,384.50-53,903.98)	(7.67-23.80)	(21,099.11-67,197.47)	(7.25-23.09)		(-0.19 to -0.07)	(21,758.30-47,552.71)	(9.61-20.99)	(31,437.11-59,485.85)	(10.80-20.44)	0.032	(0.01 to 0.25)	(304,166.35-579,563.58)	(134.28-255.87)	(534,088.50-948,454.99)	(183.54-325.94)		(0.68 to 1.09)
Male	312442	136.3	279286	93.92	<0.001	-1.27	53646.6	23.4	69925.4	23.52	0.806	0.01	65047.8	28.38	102292	34.4	<0.001	0.69	698758	304.83	1.1717e+06	394.04	<0.001	0.82
	(189,959.56-471,487.92)	(82.87-205.68)	(177,055.16-404,112.10)	(59.54-135.90)		(-1.43 to -1.11)	(29,866.85-92,378.71)	(13.03-40.30)	(39,192.32-118,281.74)	(13.18-39.78)		(-0.09 to 0.12)	(46,072.72-91,515.87)	(20.10-39.92)	(79,769.14-132,800.30)	(26.83-44.66)		(0.39 to 0.99)	(544,944.12-851,451.73)	(237.73-371.44)	(943,573.07-1,399,449.45)	(317.32-470.63)		(0.42 to 1.22)
30 to 34
Both	196887	50.41	274955	45.49	<0.001	-0.32	50972.3	13.05	76140.9	12.6	0.031	-0.17	87297.8	22.35	168124	27.81	<0.001	0.71	928323	237.69	1.88436e+06	311.73	<0.001	0.9
	(120,272.81-314,162.71)	(30.79-80.44)	(185,395.08-415,298.29)	(30.67-68.70)		(-0.5 to -0.14)	(27,199.11-84,665.58)	(6.96-21.68)	(41,032.43-124,786.23)	(6.79-20.64)		(-0.32 to -0.01)	(64,665.42-118,038.93)	(16.56-30.22)	(139,230.79-205,475.99)	(23.03-33.99)		(0.42 to 1.01)	(727,407.53-1,152,567.62)	(186.25-295.11)	(1,506,041.39-2,281,122.12)	(249.15-377.37)		(0.73 to 1.07)
Female	81933.5	42.5	89339	29.89	<0.001	-1.11	18461.7	9.58	27348.3	9.15	<0.001	-0.16	27679	14.36	46606	15.59	0.005	0.23	335994	174.28	691461	231.31	<0.001	0.97
	(50,974.59-130,321.13)	(26.44-67.60)	(55,537.95-144,818.42)	(18.58-48.45)		(-1.3 to -0.92)	(9,957.72-30,421.40)	(5.16-15.78)	(14,479.89-45,078.56)	(4.84-15.08)		(-0.24 to -0.07)	(19,719.11-38,714.02)	(10.23-20.08)	(37,145.84-59,834.85)	(12.43-20.02)		(0.07 to 0.39)	(241,803.28-445,458.44)	(125.42-231.06)	(513,232.58-879,048.35)	(171.69-294.06)		(0.7 to 1.23)
Male	114954	58.13	185616	60.75	0.116	0.15	32510.6	16.44	48792.5	15.97	0.091	-0.15	59618.8	30.15	121518	39.77	<0.001	0.92	592329	299.51	1.1929e+06	390.41	<0.001	0.92
	(70,084.61-184,997.79)	(35.44-93.54)	(129,767.87-271,352.19)	(42.47-88.81)		(-0.04 to 0.35)	(17,474.27-54,433.59)	(8.84-27.52)	(26,342.11-78,683.65)	(8.62-25.75)		(-0.33 to 0.02)	(44,768.84-80,418.77)	(22.64-40.66)	(101,534.74-146,390.48)	(33.23-47.91)		(0.55 to 1.29)	(486,112.16-710,788.35)	(245.80-359.40)	(991,347.69-1,406,795.37)	(324.45-460.42)		(0.64 to 1.19)
35 to 39
Both	104248	28.87	157989	28.17	0.267	-0.08	35555.5	9.85	54660.9	9.75	0.014	-0.05	67902.9	18.8	143457	25.58	<0.001	1.08	743704	205.96	1.53746e+06	274.12	<0.001	0.99
	(69,909.61-156,147.77)	(19.36-43.24)	(116,494.33-220,243.98)	(20.77-39.27)		(-0.23 to 0.06)	(18,940.31-58,193.82)	(5.25-16.12)	(29,221.15-89,362.07)	(5.21-15.93)		(-0.1 to -0.01)	(51,681.95-90,360.51)	(14.31-25.02)	(119,746.92-173,251.74)	(21.35-30.89)		(0.66 to 1.51)	(594,246.14-924,183.93)	(164.57-255.94)	(1,259,359.14-1,861,142.72)	(224.54-331.83)		(0.82 to 1.15)
Female	45377.8	25.54	47323.5	17.03	<0.001	-1.36	12963.5	7.3	19752.2	7.11	0.005	-0.09	21720.5	12.23	40314.2	14.51	<0.001	0.57	269675	151.79	560459	201.75	<0.001	0.93
	(30,957.87-67,504.17)	(17.43-38.00)	(32,170.99-71,781.33)	(11.58-25.84)		(-1.65 to -1.07)	(6,863.27-21,105.10)	(3.86-11.88)	(10,517.18-31,863.16)	(3.79-11.47)		(-0.16 to -0.03)	(15,603.57-30,861.98)	(8.78-17.37)	(32,708.22-50,252.96)	(11.77-18.09)		(0.44 to 0.7)	(200,230.22-357,705.76)	(112.70-201.34)	(425,244.28-708,437.58)	(153.07-255.01)		(0.71 to 1.16)
Male	58870.4	32.09	110666	39.1	<0.001	0.67	22591.9	12.32	34908.8	12.33	0.505	-0.02	46182.4	25.18	103143	36.44	<0.001	1.3	474029	258.42	976998	345.15	<0.001	0.97
	(38,689.02-92,095.02)	(21.09-50.21)	(83,889.89-150,730.36)	(29.64-53.25)		(0.42 to 0.93)	(12,159.09-37,006.77)	(6.63-20.17)	(18,638.54-57,481.32)	(6.58-20.31)		(-0.07 to 0.03)	(35,378.70-61,231.46)	(19.29-33.38)	(86,711.09-123,744.92)	(30.63-43.72)		(0.8 to 1.79)	(394,829.28-568,739.39)	(215.25-310.05)	(828,768.11-1,133,991.89)	(292.79-400.61)		(0.73 to 1.2)
