# Supplementary material for: Burden and trends of drug use disorders in young adults: global insights from GBD 2021
Source: Front Psychiatry. 2025 Sep 24;16:1503564. doi: 10.3389/fpsyt.2025.1503564 (PMC12504863; doi:10.3389/fpsyt.2025.1503564)
Supplement: Supplementary file 1 [file Supplementaryfile1.zip › Supplementary Tables 13 & 14.XLSX]

## Sheet: Supplementary Table13
Supplementary Table13. The PAFs of morality of drug use on cancers in 1991 and 2021.
	Total cancers		Liver cancer		Liver cancer due to hepatitis B		Liver cancer due to hepatitis C
	1991	2021	1991	2021	1991	2021	1991	1991
Global
Both	0.00157825	0.00237933	0.0297418	0.0460669	0.00766397	0.0202385	0.477401	0.54784
	(0.0010-0.0024)	(0.0016-0.0033)	(0.0183-0.0446)	(0.0315-0.0647)	(0.0042-0.0124)	(0.0127-0.0304)	(0.2785-0.7543)	(0.3422-0.8244)
Female	0.000902478	0.00147181	0.0351968	0.0593826	0.00599534	0.0200359	0.31009	0.433333
	(0.0005-0.0016)	(0.0010-0.0022)	(0.0188-0.0632)	(0.0384-0.0883)	(0.0031-0.0099)	(0.0121-0.0308)	(0.1546-0.5766)	(0.2621-0.6717)
Male	0.00227401	0.00338451	0.0279582	0.041568	0.00804006	0.0202747	0.646337	0.660753
	(0.0015-0.0032)	(0.0024-0.0047)	(0.0179-0.0397)	(0.0290-0.0578)	(0.0043-0.0131)	(0.0126-0.0308)	(0.3958-0.9706)	(0.4100-0.9984)
SDI
High SDI	0.00192045	0.00546369
Both	(0.0013-0.0027)	(0.0042-0.0070)	0.0664129	0.165588	0.0316346	0.161732	0.634663	0.8677
	0.00107741	0.00396795	(0.0440-0.0936)	(0.1262-0.2124)	(0.0175-0.0517)	(0.1065-0.2319)	(0.3860-0.9835)	(0.5595-1.2790)
Female	(0.0007-0.0015)	(0.0029-0.0051)	0.0810212	0.190317	0.0352917	0.176284	0.519107	0.822818
	0.00276343	0.00692066	(0.0548-0.1149)	(0.1412-0.2465)	(0.0176-0.0606)	(0.1125-0.2592)	(0.3247-0.8083)	(0.5333-1.1967)
Male	(0.0018-0.0039)	(0.0052-0.0090)	0.0620784	0.154408	0.0308632	0.157397	0.7097	0.914152
			(0.0404-0.0877)	(0.1165-0.2012)	(0.0168-0.0505)	(0.1042-0.2271)	(0.4186-1.0956)	(0.5783-1.3815)
High-middle SDI
Both	0.00199685	0.00298009	0.0356656	0.0506626	0.00679128	0.0173795	0.650107	0.844366
	(0.0012-0.0030)	(0.0020-0.0043)	(0.0218-0.0540)	(0.0335-0.0724)	(0.0031-0.0123)	(0.0089-0.0297)	(0.3820-1.0196)	(0.5283-1.2637)
Female	0.00122506	0.00201418	0.0495517	0.0921476	0.00488504	0.0181773	0.446403	0.750387
	(0.0006-0.0023)	(0.0012-0.0031)	(0.0242-0.0923)	(0.0566-0.1419)	(0.0022-0.0092)	(0.0084-0.0331)	(0.2095-0.8464)	(0.4531-1.1917)
Male	0.00263012	0.00371801	0.0322188	0.0427549	0.00711623	0.017243	0.814975	0.907382
	(0.0016-0.0037)	(0.0024-0.0055)	(0.0202-0.0459)	(0.0278-0.0628)	(0.0032-0.0130)	(0.0088-0.0298)	(0.4933-1.2095)	(0.5538-1.4258)
Middle SDI
Both	0.0015906	0.00237156	0.0227323	0.0372323	0.00507731	0.013951	0.521611	0.689666
	(0.0009-0.0026)	(0.0015-0.0034)	(0.0126-0.0367)	(0.0241-0.0542)	(0.0022-0.0096)	(0.0067-0.0245)	(0.2724-0.8663)	(0.4181-1.0437)
Female	0.000982064	0.00148925	0.0304281	0.059589	0.00344673	0.0138122	0.341633	0.556069
	(0.0004-0.0019)	(0.0009-0.0023)	(0.0135-0.0602)	(0.0348-0.0908)	(0.0015-0.0065)	(0.0061-0.0267)	(0.1445-0.6873)	(0.3224-0.8711)
Male	0.00216895	0.00318764	0.0204805	0.0320552	0.00541181	0.0139653	0.718056	0.802806
	(0.0013-0.0033)	(0.0020-0.0047)	(0.0119-0.0311)	(0.0205-0.0472)	(0.0023-0.0101)	(0.0067-0.0245)	(0.3936-1.1444)	(0.4861-1.2684)
Low-middle SDI
Both	0.00091734	0.00160108	0.0269474	0.043699	0.00730586	0.015613	0.217409	0.324878
	(0.0004-0.0016)	(0.0009-0.0026)	(0.0130-0.0469)	(0.0239-0.0717)	(0.0031-0.0138)	(0.0071-0.0284)	(0.0964-0.3917)	(0.1580-0.5708)
Female	0.000474647	0.000914585	0.021702	0.0402377	0.00430648	0.009818	0.130722	0.246103
	(0.0002-0.0010)	(0.0005-0.0016)	(0.0089-0.0436)	(0.0202-0.0699)	(0.0017-0.0089)	(0.0042-0.0192)	(0.0511-0.2710)	(0.1166-0.4394)
Male	0.00155758	0.0026223	0.0301392	0.0457211	0.00858433	0.0179388	0.325161	0.406363
	(0.0008-0.0026)	(0.0014-0.0044)	(0.0150-0.0510)	(0.0252-0.0772)	(0.0036-0.0168)	(0.0081-0.0327)	(0.1470-0.5747)	(0.1856-0.7316)
Low SDI
Both	0.000499818	0.000978338	0.00973047	0.0193149			0.1222	0.232627
	(0.0002-0.0010)	(0.0005-0.0018)	(0.0044-0.0187)	(0.0095-0.0356)	0.0029762	0.00643974	(0.0475-0.2482)	(0.0993-0.4611)
Female	0.000278701	0.000636511	0.00891	0.0200712	(0.0011-0.0066)	(0.0026-0.0133)	0.0783228	0.174823
	(0.0001-0.0006)	(0.0003-0.0012)	(0.0035-0.0188)	(0.0087-0.0386)	0.00165207	0.00400558	(0.0276-0.1732)	(0.0714-0.3521)
Male	0.00091096	0.00159383	0.010258	0.0187917	(0.0006-0.0035)	(0.0016-0.0085)	0.200845	0.334813
	(0.0004-0.0018)	(0.0008-0.0030)	(0.0046-0.0197)	(0.0094-0.0350)	0.00361537	0.00760958	(0.0804-0.4108)	(0.1431-0.6877)
WHO region					(0.0013-0.0083)	(0.0030-0.0161)
African Region
Both	0.000360211	0.000794734	0.00484338	0.0115021	0.00155914	0.00424879	0.0611521	0.147337
	(0.0001-0.0008)	(0.0004-0.0015)	(0.0019-0.0104)	(0.0055-0.0223)	(0.0007-0.0031)	(0.0020-0.0080)	(0.0199-0.1415)	(0.0557-0.3158)
Female	0.000221098	0.000480599	0.00504336	0.0122728	0.00117482	0.00305719	0.042956	0.107039
	(0.0001-0.0005)	(0.0002-0.0010)	(0.0019-0.0116)	(0.0053-0.0254)	(0.0005-0.0025)	(0.0013-0.0061)	(0.0141-0.1038)	(0.0403-0.2365)
Male	0.000622458	0.00136079	0.00470787	0.0110516	0.00173449	0.00473549	0.0930163	0.212134
	(0.0002-0.0013)	(0.0006-0.0027)	(0.0018-0.0100)	(0.0052-0.0217)	(0.0007-0.0035)	(0.0021-0.0092)	(0.0277-0.2261)	(0.0794-0.4707)
Eastern Mediterranean Region
Both	0.00115972	0.00169705	0.0347726	0.0526809	0.0048486	0.0151331	0.156369	0.245497
	(0.0004-0.0024)	(0.0006-0.0034)	(0.0116-0.0727)	(0.0199-0.1050)	(0.0020-0.0102)	(0.0065-0.0297)	(0.0476-0.3347)	(0.0804-0.5165)
Female	0.000477727	0.000774485	0.0150948	0.0288498	0.0027721	0.00858908	0.0636138	0.134795
	(0.0002-0.0011)	(0.0003-0.0017)	(0.0054-0.0336)	(0.0110-0.0652)	(0.0010-0.0061)	(0.0032-0.0193)	(0.0209-0.1461)	(0.0459-0.3204)
Male	0.00197413	0.00296529	0.0558097	0.0748828	0.006479	0.0196629	0.267982	0.35177
	(0.0006-0.0041)	(0.0011-0.0061)	(0.0174-0.1172)	(0.0275-0.1530)	(0.0026-0.0138)	(0.0084-0.0387)	(0.0744-0.5817)	(0.1131-0.7541)
European Region
Both	0.0013534	0.00343347	0.100481	0.1639	0.0506108	0.137614	0.717662	0.858486
	(0.0009-0.0020)	(0.0023-0.0048)	(0.0632-0.1498)	(0.1111-0.2279)	(0.0246-0.0936)	(0.0757-0.2269)	(0.3921-1.1735)	(0.4964-1.3506)
Female	0.00101712	0.00255623	0.100476	0.164001	0.0247782	0.0796443	0.59924	0.802906
	(0.0006-0.0016)	(0.0016-0.0037)	(0.0574-0.1584)	(0.1052-0.2371)	(0.0113-0.0460)	(0.0378-0.1440)	(0.3232-0.9883)	(0.4690-1.2373)
Male	0.00167369	0.00430176	0.100516	0.163651	0.0627223	0.163732	0.852531	0.92509
	(0.0011-0.0025)	(0.0029-0.0060)	(0.0644-0.1478)	(0.1106-0.2285)	(0.0300-0.1173)	(0.0899-0.2686)	(0.4715-1.3732)	(0.5230-1.4928)
Region of the Americas
Both	0.00129927	0.00285789	0.108204	0.179257	0.102111	0.235905	0.614616	0.760326
	(0.0009-0.0018)	(0.0021-0.0037)	(0.0734-0.1476)	(0.1341-0.2308)	(0.0543-0.1669)	(0.1563-0.3311)	(0.4038-0.8946)	(0.4985-1.1120)
Female	0.00086774	0.00192892	0.098907	0.168885	0.0735348	0.212994	0.503812	0.658145
	(0.0006-0.0012)	(0.0014-0.0025)	(0.0685-0.1363)	(0.1240-0.2208)	(0.0372-0.1260)	(0.1331-0.3102)	(0.3348-0.7334)	(0.4308-0.9598)
Male	0.001819	0.00399308	0.114375	0.185838	0.116543	0.246728	0.761121	0.888849
	(0.0012-0.0025)	(0.0030-0.0051)	(0.0755-0.1600)	(0.1384-0.2382)	(0.0606-0.1902)	(0.1659-0.3422)	(0.4945-1.1215)	(0.5760-1.3058)
South-East Asia Region
Both	0.000890392	0.00168046	0.0324654	0.0535562	0.013392	0.0283654	0.386649	0.564348
	(0.0005-0.0015)	(0.0010-0.0025)	(0.0172-0.0536)	(0.0320-0.0799)	(0.0058-0.0248)	(0.0137-0.0505)	(0.1900-0.6906)	(0.3162-0.9126)
Female	0.000456956	0.00100235	0.0318408	0.0599438	0.00730473	0.0167066	0.267318	0.485244
	(0.0002-0.0009)	(0.0005-0.0016)	(0.0142-0.0633)	(0.0318-0.0960)	(0.0027-0.0160)	(0.0062-0.0358)	(0.1109-0.5482)	(0.2444-0.8087)
Male	0.00148692	0.00258473	0.0327086	0.0507497	0.0153863	0.0321214	0.518721	0.649502
	(0.0008-0.0024)	(0.0016-0.0039)	(0.0178-0.0526)	(0.0311-0.0762)	(0.0065-0.0289)	(0.0154-0.0564)	(0.2616-0.9156)	(0.3615-1.0864)
Western Pacific Region
Both	0.00231583	0.00339553	0.0248353	0.0355255	0.00384473	0.00916549	0.606172	0.872531
	(0.0013-0.0036)	(0.0022-0.0049)	(0.0143-0.0381)	(0.0235-0.0518)	(0.0017-0.0071)	(0.0043-0.0175)	(0.3474-0.9602)	(0.5552-1.3027)
Female	0.00135506	0.00243661	0.0331356	0.0704099	0.00192158	0.00651174	0.387438	0.777895
	(0.0006-0.0027)	(0.0014-0.0039)	(0.0144-0.0661)	(0.0415-0.1118)	(0.0008-0.0038)	(0.0029-0.0129)	(0.1659-0.7802)	(0.4524-1.2451)
Male	0.00307186	0.00404221	0.0228386	0.0296534	0.00417412	0.00947254	0.782249	0.931924
	(0.0019-0.0044)	(0.0026-0.0059)	(0.0139-0.0329)	(0.0192-0.0431)	(0.0019-0.0079)	(0.0045-0.0180)	(0.4693-1.1634)	(0.5903-1.4225)

## Sheet: Supplementary Table14
Supplementary Table14. The PAFs of DALYs of drug use on cancers in 1991 and 2021.
	Total cancers		Liver cancer		Liver cancer due to hepatitis B		Liver cancer due to hepatitis C
	1991	2021	1991	2021	1991	2021	1991	1991
Global
Both	0.00146907	0.00222284	0.0287578	0.0451441	0.00755945	0.0205309	0.47224	0.542175
	(0.0009-0.0022)	(0.0015-0.0031)	(0.0177-0.0433)	(0.0308-0.0635)	(0.0042-0.0123)	(0.0129-0.0309)	(0.2746-.7488)	(0.3378-.8180)
Female	0.000844232	0.00137527	0.0334425	0.0567512	0.00587042	0.0202539	0.306608	0.428026
	(0.0004-0.0015)	(0.0009-0.0020)	(0.0178-0.0603)	(0.0367-0.0846)	(0.0031-0.0097)	(0.0123-0.0312)	(0.1524-.5719)	(0.2576-.6670)
Male	0.00211273	0.00316459	0.0271773	0.0410753	0.0079511	0.0205835	0.641882	0.656309
	(0.0013-0.0030)	(0.0022-0.0044)	(0.0173-0.0387)	(0.0286-0.0572)	(0.0043-0.0130)	(0.0128-0.0313)	(0.3920-.9671)	(0.4067-.9941)
SDI
High SDI
Both	0.00177639	0.00511583	0.0648152	0.165677	0.0315049	0.167416	0.633439	0.867397
	(0.0012-0.0025)	(0.0039-0.0066)	(0.0429-0.0914)	(0.1263-0.2126)	(0.0174-0.0516)	(0.1109-0.2393)	(0.3841-.9839)	(0.5586-1.2823)
Female	0.00100363	0.00368951	0.0776945	0.186563	0.0346476	0.181425	0.518353	0.822637
	(0.0007-0.0014)	(0.0027-0.0048)	(0.0523-0.1106)	(0.1385-0.2416)	(0.0172-0.0597)	(0.1165-0.2658)	(0.3228-.8107)	(0.5329-1.2006)
Male	0.00254649	0.00650489	0.0608832	0.156053	0.0308259	0.163176	0.709127	0.913671
	(0.0017-0.0036)	(0.0049-0.0085)	(0.0396-0.0862)	(0.1177-0.2032)	(0.0168-0.0506)	(0.1087-0.2344)	(0.4177-1.0980)	(0.5774-1.3828)
High-middle SDI
Both	0.00186509	0.00278033	0.034664	0.0501444	0.00674443	0.017962	0.645086	0.84104
	(0.0011-0.0028)	(0.0018-0.0040)	(0.0211-0.0526)	(0.0330-0.0717)	(0.0031-0.0122)	(0.0092-0.0307)	(0.3779-1.0137)	(0.5253-1.2579)
Female	0.00114815	0.00186894	0.0473084	0.0889972	0.00481381	0.0190047	0.442569	0.745603
	(0.0006-0.0021)	(0.0011-0.0029)	(0.0231-0.0884)	(0.0545-0.1374)	(0.0022-0.0091)	(0.0087-0.0347)	(0.2070-.8412)	(0.4483-1.1863)
Male	0.00245481	0.00348065	0.031435	0.0425361	0.00708307	0.0177858	0.811203	0.905705
	(0.0015-0.0035)	(0.0023-0.0051)	(0.0196-0.0448)	(0.0276-0.0625)	(0.0032-0.0130)	(0.0091-0.0307)	(0.4896-1.2062)	(0.5523-1.4227)
Middle SDI
Both	0.00148259	0.00220843	0.0219822	0.0365457	0.00500211	0.0141073	0.516536	0.685706
	(0.0008-0.0024)	(0.0014-0.0032)	(0.0122-0.0356)	(0.0236-0.0534)	(0.0022-0.0095)	(0.0068-0.0248)	(0.2689-.8609)	(0.4148-1.0396)
Female	0.000919365	0.00138737	0.0289919	0.0573251	0.00340864	0.0140955	0.338187	0.552414
	(0.0004-0.0018)	(0.0008-0.0021)	(0.0128-0.0574)	(0.0333-0.0876)	(0.0015-0.0065)	(0.0062-0.0273)	(0.1428-.6818)	(0.3190-.8682)
Male	0.00201796	0.00297028	0.0198772	0.0316009	0.00533681	0.0141002	0.713701	0.799803
	(0.0012-0.0031)	(0.0019-0.0044)	(0.0115-0.0302)	(0.0201-0.0467)	(0.0023-0.0100)	(0.0067-0.0249)	(0.3901-1.1395)	(0.4838-1.2656)
Low-middle SDI
Both	0.000855973	0.00149569	0.025823	0.0421142	0.00711167	0.0154044	0.21507	0.321654
	(0.0004-0.0015)	(0.0008-0.0025)	(0.0124-0.0451)	(0.0229-0.0695)	(0.0030-0.0135)	(0.0070-0.0281)	(0.0950-.3898)	(0.1557-.5689)
Female	0.000447054	0.000860142	0.0206449	0.0383765	0.00423562	0.00983812	0.129748	0.243794
	(0.0002-0.0009)	(0.0004-0.0015)	(0.0085-0.0417)	(0.0191-0.0672)	(0.0016-0.0088)	(0.0042-0.0194)	(0.0505-.2706)	(0.1148-.4384)
Male	0.00144479	0.00243977	0.0290505	0.0443558	0.00836196	0.0176834	0.322041	0.403123
	(0.0007-0.0025)	(0.0013-0.0041)	(0.0145-0.0494)	(0.0243-0.0754)	(0.0035-0.0164)	(0.0079-0.0324)	(0.1452-.5731)	(0.1835-.7300)
Low SDI
Both	0.000468522	0.000917202	0.00933312	0.0185836	0.00290251	0.00634095	0.120957	0.230535
	(0.0002-0.0009)	(0.0004-0.0017)	(0.0042-0.0180)	(0.0091-0.0344)	(0.0011-0.0065)	(0.0026-0.0131)	(0.0468-.2469)	(0.0978-.4586)
Female	0.000265291	0.000603563	0.00846998	0.0191186	0.00162613	0.00401716	0.0778547	0.173779
	(0.0001-0.0006)	(0.0003-0.0012)	(0.0033-0.0179)	(0.0083-0.0370)	(0.0006-0.0035)	(0.0016-0.0086)	(0.0273-.1734)	(0.0703-.3524)
Male	0.000841302	0.00147829	0.00990615	0.0181953	0.00353491	0.00748564	0.199641	0.332613
	(0.0004-0.0016)	(0.0007-0.0028)	(0.0044-0.0191)	(0.0091-0.0339)	(0.0013-0.0081)	(0.0030-0.0159)	(0.0796-.4098)	(0.1416-.6850)
WHO region
African Region
Both	0.000339502	0.000750266	0.00467203	0.0111354	0.00152713	0.00423066	0.0607645	0.146465
	(0.0001-0.0007)	(0.0004-0.0015)	(0.0018-0.0100)	(0.0053-0.0217)	(0.0007-0.0030)	(0.0019-0.0080)	(0.0197-.1412)	(0.0552-.3153)
Female	0.000211479	0.000458176	0.00484171	0.0117889	0.00115709	0.00307482	0.0428931	0.106883
	(0.0001-0.0005)	(0.0002-0.0010)	(0.0018-0.0112)	(0.0050-0.0245)	(0.0005-0.0024)	(0.0013-0.0062)	(0.0140-.1041)	(0.0399-.2370)
Male	0.0005774	0.00127129	0.00455251	0.0107428	0.00169888	0.00470985	0.092543	0.2108
	(0.0002-0.0012)	(0.0006-0.0025)	(0.0017-0.0096)	(0.0050-0.0211)	(0.0007-0.0034)	(0.0021-0.0092)	(0.0274-.2254)	(0.0785-.4697)
Eastern Mediterranean Region
Both	0.00107415	0.001577	0.033343	0.0506647	0.00475743	0.0154092	0.155556	0.24356
	(0.0004-0.0023)	(0.0006-0.0032)	(0.0112-0.0701)	(0.0191-0.1013)	(0.0019-0.0100)	(0.0065-0.0305)	(0.0473-.3350)	(0.0797-.5154)
Female	0.000447476	0.000728705	0.0145335	0.0278291	0.00274782	0.00880641	0.063826	0.134998
	(0.0002-0.0010)	(0.0003-0.0017)	(0.0052-0.0326)	(0.0105-0.0631)	(0.0010-0.0061)	(0.0032-0.0198)	(0.0209-.1477)	(0.0455-.3233)
Male	0.00182046	0.00274912	0.0537025	0.072426	0.00634585	0.0200477	0.266145	0.349078
	(0.0006-0.0038)	(0.0010-0.0056)	(0.0167-0.1134)	(0.0267-0.1484)	(0.0026-0.0136)	(0.0084-0.0398)	(0.0740-.5810)	(0.1122-.7521)
European Region
Both	0.00127359	0.00323452	0.0963739	0.161152	0.0491224	0.139224	0.712758	0.85462
	(0.0008-0.0019)	(0.0022-0.0045)	(0.0604-0.1444)	(0.1088-0.2244)	(0.0239-0.0911)	(0.0764-0.2291)	(0.3877-1.1701)	(0.4934-1.3512)
Female	0.000955448	0.00238643	0.0953815	0.158454	0.0242073	0.0814118	0.593913	0.797704
	(0.0005-0.0015)	(0.0015-0.0035)	(0.0543-0.1510)	(0.1011-0.2299)	(0.0110-0.0451)	(0.0385-0.1471)	(0.3184-.9838)	(0.4642-1.2359)
Male	0.00157444	0.00406572	0.0969858	0.162534	0.0607828	0.165167	0.847847	0.922487
	(0.0010-0.0023)	(0.0027-0.0057)	(0.0618-0.1431)	(0.1092-0.2275)	(0.0290-0.1139)	(0.0905-0.2704)	(0.4673-1.3713)	(0.5202-1.4938)
Region of the Americas
Both	0.0012056	0.00272134	0.103667	0.176578	0.0987388	0.237996	0.609435	0.756249
	(0.0008-0.0017)	(0.0020-0.0035)	(0.0700-0.1421)	(0.1319-0.2280)	(0.0523-0.1617)	(0.1579-0.3342)	(0.3991-.8904)	(0.4941-1.1090)
Female	0.000806948	0.00183679	0.0937935	0.164636	0.0712877	0.216624	0.499101	0.654139
	(0.0006-0.0011)	(0.0013-0.0024)	(0.0647-0.1297)	(0.1207-0.2154)	(0.0358-0.1226)	(0.1359-0.3147)	(0.3308-.7292)	(0.4276-.9561)
Male	0.00167994	0.00378099	0.110293	0.184177	0.112619	0.248015	0.755201	0.883757
	(0.0011-0.0024)	(0.0028-0.0049)	(0.0726-0.1549)	(0.1370-0.2368)	(0.0584-0.1845)	(0.1669-0.3440)	(0.4891-1.1171)	(0.5705-1.3019)
South-East Asia Region
Both	0.00082912	0.00156541	0.0312472	0.0520557	0.0130663	0.0279992	0.382427	0.560903
	(0.0004-0.0014)	(0.0009-0.0023)	(0.0165-0.0519)	(0.0309-0.0781)	(0.0056-0.0243)	(0.0134-0.0501)	(0.1872-.6859)	(0.3131-.9104)
Female	0.000430767	0.000941034	0.0301593	0.0570695	0.00718712	0.0165618	0.264781	0.482093
	(0.0002-0.0009)	(0.0005-0.0015)	(0.0134-0.0603)	(0.0301-0.0920)	(0.0026-0.0157)	(0.0061-0.0355)	(0.1094-.5461)	(0.2417-.8083)
Male	0.00137657	0.00239905	0.0317103	0.0497542	0.01506	0.0318177	0.515465	0.647503
	(0.0007-0.0022)	(0.0015-0.0036)	(0.0172-0.0512)	(0.0303-0.0750)	(0.0063-0.0284)	(0.0152-0.0561)	(0.2592-.9125)	(0.3597-1.0838)
Western Pacific Region
Both	0.00216251	0.00314772	0.0240242	0.0347462	0.0037778	0.00919383	0.601386	0.868842
	(0.0012-0.0033)	(0.0021-0.0046)	(0.0138-0.0370)	(0.0229-0.0508)	(0.0017-0.0070)	(0.0043-0.0176)	(0.3430-.9552)	(0.5516-1.2976)
Female	0.00127015	0.00224292	0.0316076	0.0674773	0.00189451	0.00665132	0.38406	0.772285
	(0.0006-0.0025)	(0.0013-0.0036)	(0.0137-0.0632)	(0.0396-0.1074)	(0.0008-0.0038)	(0.0029-0.0132)	(0.1640-.7757)	(0.4478-1.2400)
Male	0.002868	0.00376785	0.0221509	0.0290911	0.00410856	0.00949459	0.779017	0.93023
	(0.0017-0.0041)	(0.0024-0.0055)	(0.0135-0.0320)	(0.0188-0.0424)	(0.0018-0.0077)	(0.0045-0.0181)	(0.4658-1.1616)	(0.5889-1.4194)
