# Supplementary material for: Burden and trends of drug use disorders in young adults: global insights from GBD 2021
Source: Front Psychiatry. 2025 Sep 24;16:1503564. doi: 10.3389/fpsyt.2025.1503564 (PMC12504863; doi:10.3389/fpsyt.2025.1503564)
Supplement: Supplementary file 1 [file Supplementaryfile1.zip › Supplementary Tables 5-8.XLSX]

## Sheet: Supplementary Table5
					Supplemental Table5. The burden of prevalence of four DUDs between 1991 and 2021 by region
	AUDs						CUDs						CODs						OUDs
	All-age counts		Age-standardized rate (per 100,000 population)		AAPC		All-age counts		Age-standardized rate (per 100,000 population)		AAPC		All-age counts		Age-standardized rate (per 100,000 population)		AAPC		All-age counts		Age-standardized rate (per 100,000 population)		AAPC
	1991	2021	1991	2021	P	VALUE	1991	2021	1991	2021	P	VALUE	1991	2021	1991	2021	P	VALUE	1991	1991	2021	1991	2021	VALUE
Global
Female	4.35199e+06	3.0694e+06	385.438	210.126	<0.001	-2.08	5.38368e+06	6.50022e+06	478.215	448.866	<0.001	-0.33	789987	959598	71.2607	65.8452	<0.001	-0.3	2.93826e+06	5.02513e+06	269.696	339.58	<0.001	0.83
	(3,007,833.58-6,108,174.69)	(2,036,829.17-4,420,814.64)	(266.34-541.89)	(139.38-302.55)		(-2.16 to -2)	(3,496,749.13-8,137,336.49)	(4,184,839.53-10,001,582.65)	(310.54-722.27)	(288.87-690.92)		(-0.4 to -0.26)	(522,112.87-1,158,754.35)	(667,230.96-1,336,145.52)	(47.19-104.29)	(45.68-91.86)		(-0.4 to -0.2)	(2,192,862.96-3,896,032.26)	(3,990,131.35-6,362,677.65)	(201.76-357.14)	(269.38-430.26)		(0.69 to 0.98)
Male	6.17162e+06	5.04635e+06	536.75	336.176	<0.001	-1.63	9.32317e+06	1.16681e+07	809.551	780.173	<0.001	-0.27	1.52083e+06	1.88964e+06	134.439	125.702	<0.001	-0.27	3.24134e+06	5.75269e+06	291.204	379.153	<0.001	0.92
	(4,280,672.03-8,568,747.18)	(3,442,732.66-7,085,784.23)	(372.40-745.69)	(229.26-471.90)		(-1.72 to -1.54)	(6,080,090.74-14,022,396.44)	(7,615,864.25-17,718,385.44)	(528.13-1,216.57)	(509.09-1,185.20)		(-0.34 to -0.21)	(1,059,136.74-2,108,371.06)	(1,386,199.19-2,540,861.26)	(93.83-185.96)	(92.16-169.19)		-0.34 to -0.19)	(2,524,231.10-4,141,659.79)	(4,769,437.03-7,004,674.02)	(227.28-371.70)	(314.15-461.87)		(0.8 to 1.03)
WHO region
African Region
Both	212009	438215	107.811	95.8745	<0.001	-0.41	804113	1.82396e+06	380.862	376.023	<0.001	-0.09	43415.5	88575.5	22.5012	19.9097	<0.001	-0.45	277999	556744	147.521	126.349	<0.001	-0.52
	(130,018.02-319,377.01)	(267,128.34-664,111.01)	(66.35-162.31)	(58.62-145.14)		(-0.46 to -0.37)	(468,075.24-1,308,550.60)	(1,048,836.96-2,989,240.44)	(224.03-616.13)	(218.67-612.76)		(-0.14 to -0.05)	(28,201.74-66,184.37)	(57,745.47-132,749.71)	(14.68-33.97)	(13.08-29.57)		(-0.49 to -0.41)	(198,991.13-380,439.64)	(401,940.86-752,927.03)	(106.18-200.77)	(91.73-170.17)		(-0.54 to -0.49)
Female	90118.3	180328	88.5916	76.4497	<0.001	-0.52	250973	557581	228.384	222.631	<0.001	-0.16	16579.6	30338.3	16.5211	13.1131	<0.001	-0.81	170465	325913	175.26	142.976	<0.001	-0.66
	(55,230.22-136,130.81)	(108,302.13-274,260.49)	(54.51-133.75)	(46.08-116.12)		(-0.58 to -0.45)	(145,007.10-408,691.15)	(315,269.70-921,161.56)	(133.12-370.13)	(127.26-365.80)		(-0.22 to -0.1)	(10,652.21-25,348.14)	(19,358.82-46,157.41)	(10.67-25.02)	(8.43-19.79)		(-0.89 to -0.73)	(121,460.95-234,757.91)	(229,067.51-450,670.13)	(125.53-240.17)	(100.96-196.93)		(-0.69 to -0.63)
Male	121891	257887	128.596	116.729	<0.001	-0.33	553140	1.26637e+06	543.855	538.896	0.005	-0.07	26836	58237.3	28.9088	27.2139	<0.001	-0.25	107534	230831	117.88	108.456	<0.001	-0.29
	(74,992.00-183,214.54)	(158,424.66-389,060.25)	(79.35-193.10)	(71.96-175.81)		(-0.36 to -0.3)	(323,585.33-899,729.17)	(734,890.95-2,073,535.25)	(321.92-879.62)	(316.69-877.03)		(-0.12 to -0.02)	(17,419.34-41,243.80)	(38,308.49-87,122.06)	(18.86-43.99)	(18.05-40.31)		(-0.31 to -0.2)	(77,216.85-146,280.82)	(173,000.96-305,180.38)	(85.11-159.59)	(81.82-142.71)		(-0.31 to -0.28)
Eastern Mediterranean Region
Both	104881	222875	71.1267	71.6824	0.647	0.01	510758	1.16286e+06	331.208	371.4	<0.001	0.26	44229.5	80366.6	29.4505	25.7368	<0.001	-0.52	495306	1.0844e+06	343.716	348.577	0.016	0.12
	(63,858.11-158,277.14)	(141,599.26-330,172.64)	(43.45-107.24)	(45.56-106.16)		(-0.04 to 0.06)	(300,963.72-827,297.40)	(695,507.37-1,846,611.10)	(197.25-532.46)	(222.43-589.43)		(0.22 to 0.29)	(26,680.12-69,297.97)	(49,119.54-122,920.89)	(17.99-45.78)	(15.75-39.33)		(-0.56 to -0.48)	(363,361.07-659,478.19)	(841,560.80-1,392,841.54)	(253.29-456.45)	(270.57-447.66)		(0.02 to 0.21)
Female	29643.9	63443.6	41.5658	42.1208	0.02	0.03	165906	368861	224.824	244	<0.001	0.18	14150.3	25962.3	19.1246	17.1787	<0.001	-0.46	282009	547599	403.047	363.927	<0.001	-0.27
	(17,357.84-45,695.12)	(37,761.86-96,638.83)	(24.41-64.02)	(25.08-64.15)		(0.01 to 0.06)	(95,692.26-272,114.45)	(217,408.86-592,791.73)	(131.21-365.41)	(143.94-391.89)		(0.17 to 0.19)	(8,016.56-22,644.47)	(14,827.50-41,275.92)	(10.98-30.41)	(9.82-27.29)		(-0.52 to -0.4)	(203,695.16-379,244.83)	(409,439.61-722,367.86)	(292.32-540.33)	(272.19-479.97)		(-0.34 to -0.21)
Male	75237.1	159432	98.7664	99.4156	0.878	-0.01	344852	793997	430.834	490.545	<0.001	0.29	30079.2	54404.3	39.0923	33.7267	<0.001	-0.53	213297	536797	288.223	333.868	<0.001	0.57
	(46,532.45-112,795.58)	(103,349.08-234,507.66)	(61.26-147.92)	(64.47-146.17)		(-0.09 to 0.08)	(201,888.45-564,380.93)	(473,104.63-1,275,834.48)	(255.17-699.69)	(292.82-787.75)		(0.2 to 0.37)	(18,453.81-46,859.44)	(33,898.01-82,444.20)	(24.25-60.34)	(21.04-51.05)		(-0.59 to -0.48)	(159,347.11-280,883.65)	(430,781.96-669,921.25)	(216.43-378.70)	(267.98-416.60)		(0.45 to 0.7)
European Region
Both	1.21377e+06	1.12217e+06	369.596	386.406	0.016	0.06	3.13518e+06	2.56619e+06	988.529	935.455	<0.001	-0.36	488572	458922	150.743	159.754	0.266	0.12	1.56082e+06	1.53643e+06	469.713	498.065	<0.001	0.24
	(805,363.41-1,754,065.08)	(768,827.05-1,583,473.81)	(245.08-534.03)	(264.38-544.91)		(0.01 to 0.11)	(2,168,392.52-4,433,236.10)	(1,818,582.93-3,630,288.44)	(683.32-1,397.27)	(663.80-1,321.04)		(-0.42 to -0.3)	(325,959.86-709,336.66)	(303,610.70-664,356.91)	(100.33-219.36)	(104.91-232.50)		(-0.09 to 0.33)	(1,257,250.40-1,932,617.48)	(1,267,843.05-1,871,825.31)	(377.84-581.88)	(409.29-608.32)		(0.12 to 0.36)
Female	453958	394588	279.775	277.95	0.003	-0.09	1.06292e+06	848055	681.308	635.009	<0.001	-0.43	158815	142615	99.4505	101.841	0.247	-0.1	540536	557311	328.538	371.333	<0.001	0.4
	(294,130.90-669,815.73)	(257,102.34-574,905.27)	(181.13-412.73)	(180.78-404.23)		(-0.15 to -0.03)	(737,862.74-1,506,059.73)	(595,280.28-1,198,868.82)	(472.94-964.77)	(446.84-895.27)		(-0.51 to -0.34)	(103,686.51-235,756.26)	(90,283.36-216,426.19)	(64.80-147.85)	(64.03-155.48)		(-0.27 to 0.07)	(417,449.15-696,686.98)	(439,552.04-707,625.95)	(253.28-423.73)	(291.20-473.08)		(0.27 to 0.53)
Male	759813	727582	457.419	490.721	<0.001	0.16	2.07226e+06	1.71814e+06	1287.02	1222.6	<0.001	-0.33	329757	316307	200.806	215.409	0.098	0.12	1.02028e+06	979114	608.019	621.266	0.029	0.14
	(510,554.25-1,082,046.24)	(506,429.65-1,011,027.70)	(307.23-651.52)	(341.17-682.00)		(0.08 to 0.23)	(1,429,157.81-2,926,352.87)	(1,214,556.12-2,441,219.45)	(886.84-1,817.02)	(865.08-1,736)		(-0.39 to -0.28)	(221,547.02-473,924.48)	(212,758.63-450,927.31)	(134.57-289.31)	(143.90-308.75)		(-0.02 to 0.25)	(839,694.56-1,240,495.98)	(828,030.38-1,162,876.43)	(499.88-739.53)	(523.99-739.22)		(0.01 to 0.26)
Region of the Americas
Both	1.08267e+06	1.59779e+06	360.208	415.896	0.016	0.49	3.90521e+06	4.50319e+06	1301.3	1203.69	<0.001	-0.33	1.42092e+06	1.95709e+06	476.222	515.834	<0.001	0.26	1.08184e+06	5.04214e+06	365.364	1295.82	<0.001	4.42
	(680,655.37-1,635,702.81)	(1,101,377.69-2,200,213.70)	(226.48-544.26)	(286.40-572.92)		(0.09 to 0.89)	(2,600,324.51-5,744,251.77)	(3,060,777.30-6,557,413.07)	(866.02-1,914.00)	(817.34-1,752.55)		(-0.38 to -0.29)	(975,652.80-2,024,449.90)	(1,441,788.11-2,625,970.51)	(327.14-678.00)	(379.56-693.77)		(0.17 to 0.34)	(832,055.73-1,401,416.31)	(4,245,329.93-6,061,476.63)	(281.15-473.19)	(1,090.78-1,558.57)		(4.23 to 4.61)
Female	468449	687056	308.088	357.46	0.001	0.55	1.43984e+06	1.60421e+06	951.477	865.605	<0.001	-0.45	491830	671369	326.286	353.926	<0.001	0.27	539934	2.40194e+06	359.77	1225.73	<0.001	4.31
	(295,741.60-708,634.41)	(478,551.29-944,962.48)	(194.47-466.21)	(248.71-491.69)		(0.23 to 0.87)	(956,086.72-2,108,833.03)	(1,082,485.85-2,336,528.22)	(631.35-1,393.99)	(583.51-1,260.07)		(-0.51 to -0.39)	(320,905.67-729,948.14)	(474,075.26-922,012.25)	(212.93-484.06)	(249.08-487.88)		(0.12 to 0.42)	(403,206.30-714,491.38)	(2,009,371.66-2,896,156.80)	(268.80-476.10)	(1,025.03-1,478.92)		(4.11 to 4.52)
Male	614220	910738	413.576	474.619	0.065	0.43	2.46537e+06	2.89898e+06	1657.81	1540.74	<0.001	-0.32	929086	1.28572e+06	629.36	677.603	<0.001	0.21	541909	2.6402e+06	371.127	1365.94	<0.001	4.55
	(383,364.70-929,140.06)	(622,388.33-1,253,916.59)	(258.22-625.57)	(324.12-653.71)		(-0.03 to 0.89)	(1,638,791.98-3,643,835.28)	(1,967,770.45-4,247,726.16)	(1,101.69-2,449.63)	(1,044.97-2,257.28)		(-0.34 to -0.29)	(646,823.00-1,302,902.32)	(958,162.52-1,709,695.54)	(438.43-881.81)	(504.67-902.40)		(0.17 to 0.26)	(425,360.35-686,663.88)	(2,225,861.05-3,169,782.80)	(291.48-470.10)	(1,151.42-1,640.37)		(4.43 to 4.67)
South-East Asia Region
Both	831425	1.02145e+06	151.859	116.517	<0.001	-0.93	2.93216e+06	4.74211e+06	534.681	543.076	0.209	-0.09	30577.3	47080.1	5.64226	5.39885	<0.001	-0.15	729706	1.43955e+06	137.638	165.087	<0.001	0.67
	(528,090.28-1,239,178.89)	(658,440.29-1,507,759.47)	(96.53-226.39)	(75.11-172.01)		(-1.05 to -0.8)	(1,759,386.04-4,746,106.73)	(2,886,873.19-7,501,389.96)	(322.01-861.10)	(330.47-858.93)		(-0.23 to 0.05)	(14,961.92-52,237.82)	(23,610.40-79,437.98)	(2.78-9.61)	(2.71-9.12)		(-0.2 to -0.1)	(514,254.04-1,000,781.87)	(1,039,313.35-1,941,655.86)	(97.27-188.40)	(119.23-222.60)		(0.41 to 0.93)
Female	294684	367598	108.758	85.2903	<0.001	-0.85	1.04781e+06	1.77688e+06	389.63	414.676	<0.001	0.16	11239.1	16866.5	4.20395	3.94306	<0.001	-0.23	323303	664210	123.882	154.995	<0.001	0.85
	(183,878.37-439,879.43)	(229,983.28-547,995.95)	(67.93-162.38)	(53.37-127.16)		(-0.9 to -0.8)	(617,669.80-1,716,186.16)	(1,050,299.54-2,871,639.61)	(230.79-635.09)	(244.98-670.19)		(0.14 to 0.19)	(4,922.79-20,239.41)	(7,574.38-30,468.95)	(1.86-7.55)	(1.77-7.13)		(-0.32 to -0.14)	(224,795.06-446,765.36)	(468,946.63-909,047.92)	(86.40-170.89)	(109.45-212.07)		(0.72 to 0.98)
Male	536742	653850	193.783	146.712	<0.001	-0.96	1.88435e+06	2.96523e+06	675.065	666.714	0.05	-0.21	19338.1	30213.5	7.03585	6.80452	<0.001	-0.11	406403	775342	150.966	174.831	<0.001	0.54
	(343,340.40-799,000.24)	(425,610.64-962,631.68)	(124.07-288.50)	(95.52-216.01)		(-1.1 to -0.82)	(1,131,654.54-3,028,528.14)	(1,829,796.85-4,659,925.30)	(407.02-1,080.13)	(411.38-1,047.38)		(-0.42 to 0)	(9,615.65-32,808.17)	(15,250.43-50,888.65)	(3.52-11.92)	(3.44-11.46)		(-0.17 to -0.06)	(287,861.82-553,439.30)	(567,864.30-1,035,776.85)	(107.21-205.20)	(128.10-233.46)		(0.37 to 0.72)
Western Pacific Region
Both	6.99942e+06	3.63275e+06	954.619	593.269	<0.001	-1.86	3.34624e+06	3.30935e+06	466.341	546.6	<0.001	0.27	273520	210441	38.7485	33.8423	<0.001	-0.58	2.0107e+06	1.09515e+06	287.532	164.137	<0.001	-1.7
	(4,994,532.55-9,597,697.71)	(2,449,625.50-5,202,398.03)	(680.83-1,310.74)	(399.66-846.61)		(-2.01 to -1.72)	(2,055,751.98-5,322,134.79)	(2,033,678.16-5,261,594.33)	(286.37-740.66)	(333.90-875.58)		(0.21 to 0.32)	(180,858.26-402,737.96)	(140,466.62-306,069.18)	(25.65-57.00)	(22.37-49.55)		(-0.62 to -0.54)	(1,501,108.56-2,638,232.35)	(813,760.00-1,451,735.57)	(215.15-376.74)	(121.32-218.63)		(-1.79 to -1.6)
Female	2.98374e+06	1.35135e+06	833.69	460.851	<0.001	-2.27	1.38884e+06	1.32226e+06	397.337	452.718	<0.001	0.2	95114.3	70691.3	27.5886	23.7481	<0.001	-0.65	1.07329e+06	520024	315.145	160.659	<0.001	-2.01
	(2,118,607.83-4,144,796.98)	(881,082.28-1,983,760.71)	(591.51-1,159.95)	(300.42-673.40)		(-2.41 to -2.13)	(838,422.26-2,218,895.81)	(798,493.79-2,118,260.86)	(239.89-633.77)	(271.00-730.98)		(0.15 to 0.24)	(59,399.76-146,684.91)	(44,284.88-107,437.20)	(17.26-42.52)	(14.71-36.32)		(-0.8 to -0.5)	(795,409.29-1,416,062.08)	(368,568.20-711,215.20)	(234.04-415.26)	(113.30-220.71)		(-2.22 to -1.8)
Male	4.01569e+06	2.28139e+06	1069.93	714.189	<0.001	-1.61	1.9574e+06	1.98709e+06	532.117	631.795	<0.001	0.3	178405	139750	49.3655	43.0734	<0.001	-0.56	937412	575131	261.3	167.199	<0.001	-1.41
	(2,858,917.57-5,481,033.78)	(1,571,658.42-3,218,385.22)	(761.42-1,461.98)	(491.80-1,005.42)		(-1.82 to -1.4)	(1,204,272.49-3,104,507.85)	(1,221,571.10-3,148,540.11)	(327.15-842.90)	(386.11-1,007.79)		(0.24 to 0.36)	(120,468.15-258,255.73)	(94,623.37-198,834.69)	(33.35-71.40)	(28.94-61.62)		(-0.64 to -0.48)	(703,394.98-1,229,669.80)	(440,962.95-744,255.59)	(196.44-342.38)	(127.44-217.42)		(-1.58 to -1.25)

## Sheet: Supplementary Table6
					Supplementary Table6. The burden of incidence of four DUDs between 1991 and 2021 by region
	AUDs						CUDs						CODs						OUDs
	All-age counts		Age-standardized rate (per 100,000 population)		AAPC		All-age counts		Age-standardized rate (per 100,000 population)		AAPC		All-age counts		Age-standardized rate (per 100,000 population)		AAPC		All-age counts		Age-standardized rate (per 100,000 population)		AAPC
	1991	2021	1991	2021	P	VALUE	1991	2021	1991	2021	P	VALUE	1991	2021	1991	2021	P	VALUE	1991	2021	1991	2021	P	VALUE
Global
Female	545487	366257	47.1414	25.5292	<0.001	-2.25	839238	1.01615e+06	73.7039	71.0245	<0.001	-0.32	59064.2	65519	5.12504	4.65698	<0.001	-0.63	527566	723358	46.6406	50.1636	0.006	0.1
	(346,407.41-804,120.96)	(217,422.31-559,805.43)	(29.82-69.73)	(15.20-38.93)		(-2.33 to -2.18)	(462,430.78-1,339,937.37)	(550,756.82-1,639,874.29)	(40.46-118.09)	(38.69-114.23)		(-0.36 to -0.27)	(32,701.34-100,172.95)	(37,346.23-110,029.69)	(2.83-8.72)	(2.67-7.80)		(-0.72 to -0.53)	(355,670.89-746,571.93)	(507,826.54-1,000,110.35)	(31.28-66.33)	(35.32-69.15)		(0.03 to 0.17)
Male	778874	598286	65.9302	40.3141	<0.001	-1.84	1.39374e+06	1.75667e+06	119.253	118.257	0.001	-0.23	97237.5	113704	8.18087	7.7344	<0.001	-0.48	576921	827597	49.9712	55.5228	0.117	0.13
	(496,380.03-1,134,452.16)	(367,882.08-894,917.29)	(41.86-96.37)	(24.85-60.18)		(-1.94 to -1.73)	(767,149.49-2,232,264.24)	(953,344.80-2,856,457.44)	(65.34-191.72)	(64.35-191.92)		(-0.36 to -0.1)	(57,870.92-157,869.70)	(71,571.36-178,980.92)	(4.85-13.33)	(4.88-12.15)		(-0.52 to -0.43)	(404,001.51-793,791.94)	(609,848.99-1,083,169.75)	(34.82-69.08)	(40.99-72.51)		(-0.03 to 0.29)
WHO region
African Region
Both	28399.1	59971.7	13.3746	12.3026	<0.001	-0.34	129655	298719	58.5258	58.7386	0.221	-0.03	4845.67	9194.46	2.19801	1.83764	<0.001	-0.68	58900.8	116678	28.5937	24.585	<0.001	-0.55
	(15,908.41-45,223.39)	(33,364.46-96,158.09)	(7.42-21.45)	(6.79-19.84)		(-0.36 to -0.32)	(66,743.34-216,451.86)	(151,971.22-503,058.50)	(29.63-98.73)	(29.43-99.83)		(-0.08 to 0.02)	(2,601.35-8,014.72)	(4,911.25-15,328.24)	(1.16-3.69)	(0.97-3.10)		(-0.72 to -0.64)	(38,549.49-84,998.12)	(76,516.78-166,303.72)	(18.59-41.53)	(16.05-35.21)		(-0.57 to -0.53)
Female	11886	24494.5	10.8328	9.79781	<0.001	-0.41	39887.7	91056.9	34.7378	34.8566	<0.001	-0.07	1857.92	3114.97	1.62509	1.20761	<0.001	-1.09	35612.7	67236.6	33.4	27.4843	<0.001	-0.7
	(6,619.94-18,976.25)	(13,367.19-39,547.51)	(5.96-17.43)	(5.30-15.90)		(-0.43 to -0.39)	(20,319.53-67,664.26)	(45,595.46-154,726.64)	(17.39-59.48)	(17.21-59.68)		(-0.08 to -0.05)	(970.88-3,108.75)	(1,552.12-5,385.06)	(0.83-2.76)	(0.59-2.11)		(-1.22 to -0.96)	(23,172.76-51,763.79)	(42,829.12-98,343.09)	(21.59-48.89)	(17.42-40.41)		(-0.74 to -0.66)
Male	16513.1	35477.1	16.1076	14.9598	<0.001	-0.28	89767.4	207662	83.7561	83.8346	0.384	-0.03	2987.75	6079.49	2.81309	2.50524	<0.001	-0.47	23288.1	49440.9	23.4225	21.4916	<0.001	-0.33
	(9,299.77-26,237.95)	(19,865.23-56,797.73)	(8.99-25.76)	(8.31-24.08)		(-0.3 to -0.26)	(46,264.08-150,210.10)	(106,411.26-347,598.17)	(42.36-141.69)	(42.18-141.82)		(-0.11 to 0.04)	(1,619.03-4,905.87)	(3,299.93-10,018.70)	(1.50-4.69)	(1.34-4.19)		(-0.54 to -0.40)	(15,319.86-33,376.14)	(33,558.37-68,626.98)	(15.29-33.76)	(14.53-29.94)		(-0.36 to -0.3)
Eastern Mediterranean Region
Both	14628.2	28517.4	9.25041	9.10534	<0.001	-0.28	90773.6	192203	55.7001	61	0.703	0.01	5128.2	8272.91	3.05	2.6233	<0.001	-0.91	104897	204750	66.23	65.3275	<0.001	-0.27
	(8,106.59-23,346.39)	(16,042.86-45,022.02)	(5.07-14.86)	(5.12-14.38)		(-0.32 to -0.25)	(47,828.51-149,425.86)	(100,376.26-316,484.03)	(28.89-92.51)	(31.79-100.54)		(-0.04 to 0.06)	(2,606.34-8,905.64)	(4,048.52-14,716.75)	(1.52-5.37)	(1.28-4.67)		(-0.96 to -0.86)	(71,616.00-147,141.44)	(144,070.14-276,693.43)	(44.85-93.54)	(45.96-88.30)		(-0.35 to -0.19)
Female	4320.68	8737.01	5.68069	5.76645	<0.001	-0.16	31079.4	65120.3	39.6211	42.8409	<0.001	-0.02	1722.61	2844.89	2.1	1.86564	<0.001	-0.82	59664.6	106067	77.17	69.9274	<0.001	-0.58
	(2,290.78-7,070.29)	(4,650.97-14,240.33)	(2.97-9.35)	(3.07-9.40)		(-0.19 to -0.13)	(16,187.55-50,957.95)	(33,694.39-106,812.38)	(20.32-65.54)	(22.13-70.32)		(-0.03 to -0.01)	(807.95-3,141.08)	(1,290.90-5,330.86)	(0.96-3.89)	(.84-3.50)		(-0.86 to -0.79)	(40,403.81-84,150.08)	(72,758.84-146,156.64)	(51.84-109.63)	(47.94-96.41)		(-0.68 to -0.47)
Male	10307.5	19780.4	12.5992	12.2356	<0.001	-0.34	59694.3	127083	70.7611	77.9169	0.49	0.05	3405.58	5428.01	3.94485	3.33262	<0.001	-0.95	45232.4	98683.3	55.945	60.9737	0.023	0.1
	(5,761.73-16,310.75)	(11,239.62-30,929.27)	(6.98-20.07)	(6.95-19.14)		(-0.37 to -0.3)	(31,341.00-98,130.07)	(66,238.68-209,861.34)	(36.57-117.42)	(40.51-128.83)		(-0.08 to 0.18)	(1,756.00-5,852.93)	(2,696.65-9,466.20)	(1.99-6.86)	(1.65-5.82)		(-1.02 to -0.88)	(31,010.92-62,696.90)	(70,710.80-131,062.60)	(38.07-78.06)	(43.69-80.98)		(0.01 to 0.18)
European Region
Both	165320	145394	51.8658	53.2667	0.002	-0.11	399693	324691	129.361	124.118	<0.001	-0.39	36721.8	32521	12.0145	12.793	0.04	-0.14	256258	227625	80.1867	80.8474	0.088	-0.16
	(99,610.32-251,338.70)	(87,857.52-218,316.58)	(31.34-78.68)	(32.51-79.31)		(-0.17 to -0.04)	(234,268.28-617,269.50)	(188,689.24-508,717.69)	(76.64-198.31)	(73.58-191.69)		(-0.46 to -0.31)	(20,428.25-62,455.50)	(17,939.96-55,316.64)	(6.74-20.32)	(7.16-21.56)		(-0.27 to -0.01)	(185,524.41-340,177.88)	(165,814.93-298,161.92)	(58.23-106.08)	(59.42-105.02)		(-0.35 to 0.02)
Female	61058.9	51011.7	38.9031	38.3334	<0.001	-0.24	137328	110190	90.4005	86.2118	<0.001	-0.42	13622.1	11743.6	9.01353	9.33189	0.028	-0.23	91890	84307	58.2582	62.0701	0.646	0.03
	(36,281.94-93,753.74)	(29,782.08-79,204.95)	(23.17-59.61)	(22.58-59.06)		(-0.35 to -0.13)	(81,133.15-209,982.57)	(64,802.56-171,773.01)	(54.03-137.12)	(51.78-132.36)		(-0.54 to -0.3)	(7,501.73-22,879.03)	(6,229.40-20,546.91)	(5.01-15.04)	(5.03-16.19)		(-0.43 to -0.02)	(63,960.94-125,697.20)	(58,129.66-116,418.97)	(40.69-79.39)	(43.27-84.78)		(-0.1 to 0.16)
Male	104261	94382.6	64.4718	67.5219	0.279	-0.03	262365	214501	166.993	160.125	<0.001	-0.38	23099.7	20777.4	14.8959	16.0608	0.078	-0.09	164368	143318	101.508	98.9217	0.05	-0.25
	(63,385.54-157,476.91)	(58,342.58-139,225.66)	(39.30-97.16)	(42.15-98.82)		(-0.1 to 0.03)	(153,733.36-408,462.07)	(123,835.65-338,173.80)	(98.81-258.27)	(94.28-249)		(-0.43 to -0.32)	(12,849.80-39,111.62)	(11,506.43-35,413.93)	(8.34-25.09)	(9.02-27.15)		(-0.18 to 0.01)	(121,553.15-213,539.68)	(107,122.50-183,133.90)	(75.28-131.44)	(74.56-125.47)		(-0.5 to 0)
Region of the Americas
Both	140780	195787	46.6355	52.3312	0.104	0.28	496522	577861	165.271	158.674	<0.001	-0.32	79646.4	106829	26.4361	30.348	0.062	0.12	144438	514149	48.0901	137.971	<0.001	3.52
	(81,163.36-222,195.85)	(121,278.90-285,253.92)	(26.86-73.66)	(32.46-76.12)		(-0.06 to 0.62)	(278,115.88-796,909.00)	(325,900.24-917,392.01)	(92.57-265.43)	(90.55-249.91)		(-0.36 to -0.27)	(46,471.59-131,757.64)	(68,844.27-168,613.90)	(15.42-43.73)	(19.67-47.65)		(-0.01 to 0.25)	(98,014.87-205,566.83)	(400,980.24-664,572.48)	(32.58-68.55)	(107.85-177.92)		(2.93 to 4.1)
Female	59792.6	81785	39.3021	44.0646	0.021	0.28	185920	210383	123.298	117.015	<0.001	-0.37	30555.4	39613	20.2767	22.7183	0.47	0.08	77278.3	243666	51	131.289	<0.001	3.09
	(34,523.44-94,007.26)	(50,968.98-120,171.69)	(22.67-61.83)	(27.54-64.59)		(0.04 to 0.53)	(104,497.82-296,045.34)	(120,279.30-330,221.15)	(69.40-196.22)	(67.80-181.97)		(-0.5 to -0.25)	(16,740.13-52,753.57)	(23,219.24-66,058.47)	(11.12-34.98)	(13.43-37.64)		(-0.13 to 0.29)	(51,405.21-111,903.35)	(186,687.23-319,089.32)	(33.88-73.95)	(100.91-171.30)		(2.86 to 3.31)
Male	80987.8	114002	54.0957	60.5619	0.23	0.26	310602	367478	207.691	199.712	<0.001	-0.26	49091	67216.2	32.5716	37.7111	0.009	0.17	67160.2	270483	45.0938	144.437	<0.001	3.74
	(46,698.89-127,915.77)	(70,532.42-166,081.97)	(31.16-85.50)	(37.50-88.14)		(-0.16 to 0.68)	(171,554.98-502,341.70)	(205,154.63-587,233.00)	(114.53-336.49)	(112.62-317.16)		(-0.3 to -0.22)	(29,546.35-78,767.33)	(45,385.58-102,648.33)	(19.59-52.29)	(25.56-57.35)		(0.04 to 0.29)	(46,305.61-94,120.14)	(213,646.44-346,213.31)	(31.02-63.33)	(114.26-184.63)		(3.12 to 4.38)
South-East Asia Region
Both	104023	124651	18.1887	14.1967	<0.001	-0.99	527154	842120	93.2667	96.4985	0.67	-0.05	4132.99	6124.47	0.732218	0.70278	<0.001	-0.28	151003	287318	27.1441	32.8184	<0.001	0.55
	(60,916.83-161,567.67)	(74,164.60-192,594.59)	(10.60-28.34)	(8.44-21.95)		(-1.08 to -0.9)	(273,150.62-868,259.70)	(434,825.76-1,390,448.80)	(47.96-154.42)	(49.84-159.46)		(-0.31 to 0.2)	(1,601.06-8,028.84)	(2,391.93-11,883.79)	(0.28-1.43)	(.27-1.36)		(-0.32 to -0.24)	(97,248.65-217,800.95)	(188,544.99-412,822.53)	(17.40-39.35)	(21.51-47.20)		(0.28 to 0.82)
Female	38887.2	46816.4	13.8385	10.8918	<0.001	-0.97	196546	320375	70.8627	75.0533	0.028	0.03	1512.33	2155.13	0.54496	0.506715	<0.001	-0.41	66100.3	129722	24.1084	30.2346	<0.001	0.65
	(22,464.10-60,626.80)	(26,819.94-73,608.51)	(7.95-21.65)	(6.23-17.14)		(-1.01 to -0.92)	(100,738.78-329,183.83)	(161,041.27-535,894.24)	(36.07-119.27)	(37.76-125.60)		(0 to 0.06)	(502.85-3,088.78)	(729.15-4,399.78)	(0.18-1.12)	(0.17-1.03)		(-0.46 to -0.35)	(42,189.17-96,527.69)	(82,884.65-189,365.39)	(15.31-35.39)	(19.29-44.18)		(0.52 to 0.78)
Male	65135.6	77834.8	22.4138	17.3657	<0.001	-1.01	330608	521745	114.884	117.003	0.547	-0.1	2620.66	3969.34	0.913519	0.890748	<0.001	-0.22	84902.3	157595	30.0855	35.2948	<0.001	0.46
	(38,386.98-101,037.56)	(46,567.18-119,444.22)	(13.16-34.87)	(10.38-26.68)		(-1.17 to -0.86)	(170,865.38-539,799.34)	(271,501.45-856,196.37)	(58.88-188.66)	(60.84-192.21)		(-0.43 to 0.23)	(1,038.04-5,013.69)	(1,561.33-7,543.27)	(0.36-1.77)	(0.35-1.69)		(-0.24 to -0.19)	(54,961.38-121,824.08)	(105,631.27-222,788.23)	(19.39-43.35)	(23.63-49.94)		(0.31 to 0.61)
Western Pacific Region
Both	861881	402521	115.23	72.3505	<0.001	-2.22	578123	528494	80.1782	92.6679	0.465	0.02	25096	15792.1	3.4588	2.90056	<0.001	-1.26	384602	196091	53.2846	32.0423	<0.001	-1.92
	(564,838.43-1,224,324.66)	(244,716.94-611,304.75)	(75.20-164.41)	(44.56-108.53)		(-2.3 to -2.14)	(303,447.91-941,584.34)	(269,794.85-884,612.94)	(42.13-130.84)	(48.10-153.12)		(-0.04 to 0.08)	(13,379.18-41,891.29)	(8,160.94-27,341.93)	(1.84-5.80)	(1.54-4.93)		(-1.37 to -1.15)	(261,587.40-534,879.71)	(129,896.81-279,806.77)	(36-74.49)	(21.41-45.35)		(-2 to -1.84)
Female	365792	150669	100.093	56.7059	<0.001	-2.6	244180	215671	69.4277	78.6719	0.07	-0.04	9587.82	5897.22	2.70036	2.26692	<0.001	-1.29	195319	90850.7	55.29	30.7382	<0.001	-2.13
	(240,343.72-523,827.58)	(89,655.46-232,691.46)	(65.46-143.96)	(34.22-86.50)		(-2.73 to -2.47)	(126,372.26-398,035.07)	(109,275.32-363,687.90)	(35.97-113.48)	(40.48-131.16)		(-0.09 to 0)	(4,781.75-16,444.97)	(2,892.88-10,515.25)	(1.35-4.65)	(1.15-3.96)		(-1.39 to -1.20)	(132,296.08-273,097.89)	(57,605.39-135,102.64)	(37.14-77.78)	(19.68-45.28)		(-2.18 to -2.08)
Male	496089	251852	129.686	86.4771	<0.001	-2	333942	312823	90.4391	105.256	0.153	0.06	15508.2	9894.85	4.18363	3.46815	<0.001	-1.26	189282	105241	51.3596	33.2075	<0.001	-1.76
	(325,204.76-701,344.44)	(155,927.85-378,339.23)	(84.66-184.14)	(54.20-128.40)		(-2.14 to -1.86)	(176,587.76-545,975.86)	(161,491.78-526,200.97)	(47.89-148)	(55.29-174.97)		(-0.02 to 0.14)	(8,650.43-25,717.09)	(5,273.71-16,932.57)	(2.33-6.96)	(1.89-5.83)		(-1.35 to -1.16)	(128,494.51-262,529.26)	(71,306.54-145,558.66)	(34.66-71.57)	(22.69-45.60)		(-2.01 to -1.5)

## Sheet: Supplementary Table7
Supplementary Table7. The burden of deaths of four DUDs between 1991 and 2021 by region
	AUDs						CODs						OUDs
	All-age counts		Age-standardized rate (per 100,000 population)		AAPC		All-age counts		Age-standardized rate (per 100,000 population)		AAPC		All-age counts		Age-standardized rate (per 100,000 population)		AAPC
	1991	2021	1991	2021	P	VALUE	1991	2021	1991	2021	P	VALUE	1991	2021	1991	2021	P	VALUE
Global
Female	1986.65	1025.48	0.178988	0.0690415	<0.001	-3.14	701.961	1325.5	0.0654968	0.0886021	<0.001	1.19	5380.85	10671	0.504552	0.71362	<0.001	1.2
	(1,468.08-2,560.64)	(920.54-1,144.72)	(0.13-0.23)	(0.06-0.08)		(-3.63 to -2.65)	(525.09-971.30)	(1,185.36-1,524.51)	(0.05-0.09)	(0.08-0.10)		(0.96 to 1.43)	(4,322.60-6,439.76)	(9,624.96-11,822.47)	(0.41-0.60)	(0.64-0.79)		(0.93 to 1.48)
Male	1689.21	3542.89	0.164116	0.151047	0.001	1.6	1408.91	3974.07	0.12984	0.25856	<0.001	2.42	19199.5	33467.1	1.76329	2.18215	0.017	0.66
	(1,272.78-2,307.81)	(3,091.56-4,120.29)	(0.14-0.20)	(0.14-0.17)		(0.69 to 2.51)	(1,189.88-1,734.22)	(3,604.15-4,557.50)	(0.11-0.16)	(0.23-0.30)		(1.95 to 2.89)	(16,985.92-21,257)	(31,497.50-35,661.15)	(1.56-1.95)	(2.05-2.33)		(0.12 to 1.21)
WHO region
African Region
Both	16.8781	55.89	0.00664731	0.0188854	<0.001	1.01	67.4355	120.198	0.0386963	0.0294847	<0.001	-1.02	683.396	1735.81	0.404786	0.436606	0.135	0.22
	(11.44-29.79)	(39.56-89.39)	(0-0.02)	(0.01-0.03)		(0.67 to 1.34)	(34.28-123.08)	(70.46-236.51)	(0.02-0.07)	(0.02-0.06)		(-1.29 to -0.76)	(517.61-884.71)	(1,230.24-2,265.97)	(0.31-0.53)	(0.31-0.57)		(-0.07 to 0.51)
Female	11.2046	18.4039	0.0118094	0.00843001	<0.001	-1.47	42.1448	42.6078	0.046571	0.019914	<0.001	-2.88	143.556	222.087	0.153191	0.102939	<0.001	-1.67
	(7.74-17.64)	(12.75-28.94)	(0.01-0.02)	(0.01-0.01)		(-2 to -0.93)	(21.93-69.39)	(28 -66.23)	(0.02-0.08)	(0.01-0.03)		(-3.28 to -2.49)	(113.91-178.27)	(172.03-280.86)	(0.12-0.19)	(0.08-0.13)		(-2.56 to -0.77)
Male	5.67351	37.4861	0.0118094	0.0134744	<0.001	3.48	25.2907	77.5903	0.030197	0.0397454	<0.001	0.93	539.84	1513.72	0.667023	0.795669	<0.001	0.6
	(3.02-14.47)	(23.21-66.54)	(0.01-0.02)	(0.01-0.02)		(3.29 to 3.68)	(10.38-68.43)	(38.44-189.74)	(0.01-0.08)	(0.02-0.10)		(0.71 to 1.15)	(374.82-736.16)	(1,010.99-2,025)	(0.46-0.91)	(0.53-1.06)		(0.49 to 0.71)
Eastern Mediterranean Region
Both	38.1724	129.731	0.0264155	0.0537344	<0.001	1.65	164.661	308.711	0.122012	0.0990614	<0.001	-0.42	1248.5	2639.89	0.912314	0.84707	0.867	-0.02
	(25.23-62.63)	(90.75-193.80)	(0.01-0.05)	(0.03-0.09)		(1.28 to 2.02)	(77.86-309.34)	(211.96-413.91)	(0.06-0.23)	(0.07-0.13)		(-0.55 to -0.30)	(994.85-1,514.50)	(2,175.46-3,166.44)	(0.73-1.10)	(0.70-1.02)		(-0.19 to 0.16)
Female	19.7066	42.951	0.0292279	0.0285193	0.612	0.04	65.5836	87.1112	0.100471	0.0579692	<0.001	-1.56	159.011	380.308	0.234179	0.252611	0.011	0.37
	(13.15-31.75)	(29.80-62.20)	(0.02-0.05)	(0.02-0.04)		(-0.12 to 0.2)	(28.73-121.04)	(53.49-147.69)	(0.04-0.18)	(0.04-0.10)		(-1.74 to -1.38)	(101.79-230.52)	(270.52-510.16)	(0.15-0.34)	(0.18-0.34)		(0.09 to 0.66)
Male	18.4658	86.7799	0.0277841	0.0415974	<0.001	2.76	99.0773	221.6	0.142033	0.137228	0.125	0.17	1089.49	2259.58	1.54396	1.39988	0.461	-0.05
	(9.23-36.29)	(50.33-144.08)	(0.02-0.05)	(0.03-0.06)		(2.27 to 3.25)	(35.39-204.57)	(145.88-310.36)	(0.05-0.30)	(0.09-0.19)		(-0.05 to 0.38)	(863.11-1,333.85)	(1,843.68-2,757.25)	(1.23-1.89)	(1.14-1.71)		(-0.16 to 0.07)
European Region
Both	249.286	745.508	0.10988	0.380647	<0.001	3.85	520.686	489.183	0.155253	0.152073	0.981	-0.02	6720.41	7206.61	2.00983	2.22502	0.428	0.38
	(230.89-289.70)	(667.15-812.49)	(0.10-0.13)	(0.33-0.42)		(2.56 to 5.16)	(486.21-553.94)	(448.83-532.20)	(0.14-0.17)	(0.14-0.17)		(-1.3 to 1.29)	(6,373.75-7,080.03)	(6,713.47-7,727.41)	(1.91-2.12)	(2.07-2.39)		(-0.56 to 1.33)
Female	64.8993	139.607	0.039811	0.0917563	<0.001	2.77	110.555	71.7002	0.0668144	0.0449702	0.05	-1.08	1030.54	1296.19	0.627779	0.827098	0.019	1.08
	(58.52-72.71)	(128.69-151.37)	(0.04-0.04)	(0.08-0.10)		(2.11 to 3.43)	(102.83-119.46)	(66.22-77.47)	(0.06-0.07)	(0.04-0.05)		(-2.15 to 0)	(974.73-1,098.90)	(1,211.02-1,378.93)	(0.59-0.67)	(0.77-0.88)		(0.18 to 1.99)
Male	184.387	605.901	0.0751836	0.238329	<0.001	3.8	410.131	417.482	0.242154	0.256298	0.713	0.29	5689.87	5910.43	3.36679	3.58893	0.659	0.24
	(167.84-220.13)	(529.95-671.71)	(0.07-0.09)	(0.21-0.26)		(2.80 to 4.82)	(374.67-441.70)	(377.77-460.59)	(0.22-0.26)	(0.23-0.28)		(-1.24 to 1.84)	(5,351.57-6,018.52)	(5,437.58-6,418.69)	(3.17-3.56)	(3.30-3.90)		(-0.81 to 1.29)
Region of the Americas
Both	152.934	1919.15	0.0701694	0.715879	<0.001	8.01	803.579	3831.96	0.273652	0.975141	<0.001	4.55	3045.9	26673.5	1.04323	6.79115	<0.001	6.57
	(140.24-167.91)	(1,701.15-2,367.09)	(0.06-0.08)	(0.62-0.94)		(7.47 to 8.55)	(753.52-858.70)	(3,527.42-4,388.36)	(0.26-0.29)	(0.90-10.12)		(4.09 to 5.02)	(2,811.59-3,296.35)	(24,195.92-29,345.33)	(0.96-1.13)	(6.16-7.47)		(6.25 to 6.89)
Female	51.9053	521.379	0.034631	0.263441	<0.001	7.22	223.375	979.785	0.149849	0.495596	<0.001	4.28	674.403	7645.33	0.454839	3.85501	<0.001	7.59
	(47.77-56.73)	(460.19-600.32)	(0.03-0.04)	(0.23-0.30)		(6.82 to 7.62)	(206.84-242.26)	(885.35-1,093.84)	(0.14-0.16)	(0.45-0.55)		(4.01 to 4.56)	(621.48-735.08)	(6,725.61-8,631.67)	(0.42-0.50)	(3.39-4.35)		(7.25 to 7.94)
Male	101.029	1397.77	0.0520846	0.486873	<0.001	8.3	580.204	2852.18	0.401201	1.46482	<0.001	4.63	2371.5	19028.2	1.64987	9.77907	<0.001	6.21
	(89.92-113.74)	(1,206.28-1,840.48)	(0.05-0.06)	(0.43-0.60)		(7.77 to 8.82)	(536.01-629.17)	(2,570.88-3,418.97)	(0.37-0.44)	(1.32-1.76)		(4.04 to 5.22)	(2,153.10-2,605.28)	(17,329.07-20,950.71)	(1.50-1.81)	(8.90-10.77)		(5.86 to 6.56)
South-East Asia Region
Both	77.3599	180.942	0.00791606	0.0259404	<0.001	1.27	218.553	352.599	0.0411061	0.0405784	0.789	-0.05	1628.52	2747.54	0.307812	0.31645	0.619	0.08
	(55.19-116.89)	(137.42-238.08)	(0-0.01)	(0.02-0.04)		(0.93 to 1.6)	(95.98-422.54)	(227.64-508.34)	(0.02-0.08)	(0.03-0.06)		(-0.43 to 0.33)	(1,353.49-1,912.30)	(2,141.71-3,369.11)	(0.26-0.36)	(0.25-0.39)		(-0.23 to 0.38)
Female	56.2428	66.3737	0.0207244	0.0155902	0.001	-1.02	150	121.589	0.0573839	0.0286748	<0.001	-2.34	373.664	534.717	0.141647	0.125866	0.349	-0.29
	(36.64-88.42)	(45.90-99.25)	(0.01-0.03)	(0.01-0.02)		(-1.62 to -0.42)	(60.11-297.45)	(74.42-200.46)	(0.02-0.11)	(0.02-0.05)		(-2.81 to -1.86)	(247.84-517.12)	(399.26-698.40)	(0.09-0.20)	(0.09-0.16)		(-0.91 to 0.32)
Male	21.1171	114.569	0.0142053	0.0208252	<0.001	4.15	68.5501	231.01	0.0255056	0.052134	<0.001	2.46	1254.85	2212.82	0.468597	0.501051	0.124	0.24
	(12.33-35.38)	(80.11-159.81)	(0.01-0.02)	(0.02-0.03)		(3.86 to 4.44)	(23.36-150.24)	(130.81-348.45)	(0.01-0.06)	(0.03-0.08)		(2.12 to 2.8)	(1,052.18-1,482.25)	(1,668.35-2,781.34)	(0.39-0.55)	(0.38-0.63)		(-0.07 to 0.55)
Western Pacific Region
Both	3128.83	1499.19	0.368625	0.36421	<0.001	-2.14	307.369	168	0.0452742	0.0233743	<0.001	-1.67	11108.9	3055.01	1.64274	0.426453	<0.001	-4.01
	(2,527.09-3,984.00)	(1,156.74-1,918.81)	(0.26-0.53)	(0.27-0.48)		(-2.61 to -1.66)	(178.30-471.23)	(110.26-237.62)	(0.03-0.07)	(0.02-0.03)		(-2.12 to -1.23)	(8,545.28-13,394.12)	(2,464.99-3,784.87)	(1.27-1.98)	(0.34-0.53)		(-4.4 to -3.62)
Female	1778.53	230.915	0.511301	0.0758884	<0.001	-6.29	101.164	19.6123	0.0304814	0.00600603	<0.001	-4.99	2950.59	580.724	0.895552	0.173066	<0.001	-4.95
	(1,267.56-2,343.03)	(165.00-316.48)	(0.36-0.67)	(0.05-0.10)		(-6.71 to -5.86)	(60.49-176.07)	(14.66-26.33)	(0.02-0.05)	(0.00-0.01)		(-5.76 to -4.21)	(1,995.34-3,913.51)	(451.12-744.11)	(0.61-1.18)	(0.13-0.22)		(-5.46 to -4.45)
Male	1350.3	1268.27	0.438216	0.225741	0.887	-0.05	206.205	148.385	0.0592804	0.0395722	<0.001	-0.9	8158.31	2474.28	2.35118	0.662617	<0.001	-3.73
	(947.04-1,945.40)	(940.10-1,665.89)	(0.35-0.56)	(0.17-0.29)		(-0.76 to 0.66)	(105.36-354.63)	(91.64-217.86)	(0.03-0.10)	(0.02-0.06)		(-1.28 to -0.51)	(6,211.02-10,078.05)	(1,917.79-3,203.27)	(1.80-2.90)	(0.51-0.86)		(-4.07 to -3.39)

## Sheet: Supplemental Table8
					Supplementary Table8. The burden of DALYs of four DUDs between 1991 and 2021 by region
	AUDs						CUDs						CODs						OUDs
	All-age counts		Age-standardized rate (per 100,000 population)		AAPC		All-age counts		Age-standardized rate (per 100,000 population)		AAPC		All-age counts		Age-standardized rate (per 100,000 population)		AAPC		All-age counts		Age-standardized rate (per 100,000 population)		AAPC
	1991	2021	1991	2021	P	VALUE	1991	2021	1991	2021	P	VALUE	1991	2021	1991	2021	P	VALUE	1991	2021	1991	2021	P	VALUE
Global
Female	698769	463561	61.9796	31.6853	<0.001	-2.3	154686	186536	13.7345	12.8838	<0.001	-0.34	151413	209560	13.7532	14.2619	<0.001	0.12	1.55223e+06	2.70073e+06	142.782	182.259	<0.001	0.87
	(444,002.08-1,052,317.95)	(279,186.92-727,116.23)	(39.41-93.40)	(19.06-49.70)		(-2.4 to -2.19)	(83,699.75-264,324.13)	(99,324.35-321,011.88)	(7.43-23.43)	(6.86-22.19)		(-0.4 to -0.27)	(100,381.96-227,167.79)	(153,551.10-290,754.00)	(9.16-20.56)	(10.41-19.86)		(0.03 to 0.22)	(1,094,630.31-2,088,750.40)	(1,971,050.27-3,498,367.02)	(100.92-191.87)	(132.88-236.28)		(0.57 to 1.18)
Male	930305	882071	80.9899	58.5167	<0.001	-1.15	270917	339069	23.5142	22.6752	<0.001	-0.27	295752	496344	26.3975	32.7184	0.009	0.74	2.53712e+06	4.4108e+06	229.43	289.682	0.001	0.93
	(558,600.66-1,448,467.59)	(575,734.16-1,310,111.31)	(48.72-126.12)	(38.11-87)		(-1.31 to -0.98)	(146,529.20-467,231.65)	(182,908.29-576,691.90)	(12.72-40.50)	(12.23-38.59)		(-0.34 to -0.2)	(205,587.55-422,196.23)	(384,555.52-645,311.40)	(18.45-37.54)	(25.28-42.64)		(0.55 to 0.93)	(2,015,037.70-3,105,398.94)	(3,586,316.69-5,266,911.49)	(182.70-280.39)	(235.29-346.13)		(0.37 to 1.5)
WHO region
African Region
Both	28782.7	61019.3	14.6547	13.3985	<0.001	-0.33	23177.5	52860.4	10.9724	10.8942	0.011	-0.08	10518.6	20349.1	5.64323	4.69981	<0.001	-0.65	155760	332338	84.6288	77.5288	<0.001	-0.32
	(15,204.92-47,774.09)	(32,472.49-99,670.19)	(7.78-24.37)	(7.18-21.83)		(-0.37 to -0.28)	(11,601.65-41,407.10)	(25,876.75-95,331.10)	(5.54-19.49)	(5.38-19.54)		(-0.14 to -0.02)	(6,839.16-16,313.84)	(13,673.44-31,692.90)	(3.67-8.74)	(3.17-7.29)		(-0.81 to -0.49)	(109,751.46-213,236.86)	(235,036.31-445,049.24)	(60.24-115.06)	(55.34-102.94)		(-0.38 to -0.27)
Female	12362.3	24573.7	12.1869	10.4439	<0.001	-0.55	7199.77	16092	6.55766	6.42751	<0.001	-0.14	5061.01	7209.55	5.29171	3.20162	<0.001	-1.67	78927.8	147447	81.1468	64.8034	<0.001	-0.77
	(6,563.63-20,397.17)	(12,674.52-40,901.35)	(6.51-20.14)	(5.42-17.37)		(-0.6 to -0.5)	(3,561.11-12,986.69)	(7,889.51-29,477.79)	(3.27-11.77)	(3.18-11.71)		(-0.21 to -0.06)	(3,185.98-7,668.04)	(4,861.91-10,894.56)	(3.33-7.98)	(2.18-4.78)		(-1.82 to -1.52)	(51,881.59-112,853.98)	(94,960.82-214,100.21)	(53.61-115.55)	(42.00-93.72)		(-0.87 to -0.67)
Male	16420.4	36445.6	17.3257	16.5701	<0.001	-0.19	15977.7	36768.5	15.6925	15.6368	0.091	-0.06	5457.58	13139.6	6.01731	6.30788	0.136	0.09	76831.9	184890	87.9986	91.2221	0.023	0.09
	(8,558.76-27,640.49)	(19,328.79-59,399.73)	(9.06-29.19)	(8.85-26.92)		(-0.26 to -0.12)	(7,957.95-28,668.89)	(17,925.69-66,466.13)	(7.89-28.02)	(7.70-28.14)		(-0.13 to 0.01)	(3,328.99-9,391.14)	(8,378.83-22,011.22)	(3.68-10.45)	(4.03-10.65)		(-0.03 to 0.21)	(55,053.66-102,537.83)	(133,364.58-238,556.04)	(63.63-116.99)	(66.14-116.96)		(0.01 to 0.17)
Eastern Mediterranean Region
Both	16223.7	37294.1	11.0795	11.985	<0.001	0.27	14805.2	33683.4	9.59021	10.7573	<0.001	0.25	16380.4	29956.9	11.5272	9.6044	<0.001	-0.5	283613	612293	198.402	196.715	0.243	0.06
	(9,207.56-26,459.93)	(22,289.84-57,398.93)	(6.33-18.05)	(7.16-18.45)		(0.18 to 0.37)	(7,354.97-26,963.90)	(17,027.15-60,251.50)	(4.81-17.34)	(5.44-19.24)		(0.2 to 0.29)	(9,571.68-26,893.24)	(21,445.97-41,229.79)	(6.71-19.10)	(6.88-13.21)		(-0.57 to -0.42)	(202,466.65-376,381.01)	(451,550.89-796,334.00)	(142.35-262.48)	(145.07-255.84)		(-0.04 to 0.16)
Female	5133.09	11001.4	7.25595	7.30123	0.33	0.03	4780.54	10631.4	6.47462	7.03234	<0.001	0.2	6070.32	9049.07	8.80558	6.0036	<0.001	-1.14	126446	248900	180.453	165.366	<0.001	-0.24
	(2,930.27-8,290.30)	(6,410.89-17,110.28)	(4.18-11.71)	(4.26-11.36)		(-0.03 to 0.09)	(2,250.38-8,847.57)	(5,139.94-19,584.59)	(3.09-11.89)	(3.40-12.95)		(0.18 to 0.21)	(3,458.95-9,948.09)	(5,923.72-13,731.28)	(4.99-14.48)	(3.93-9.11)		(-1.26 to -1.03)	(82,770.98-179,531.29)	(165,431.04-345,320.85)	(118.66-255.74)	(109.95-229.40)		(-0.3 to -0.17)
Male	11090.7	26292.8	14.6536	16.3734	<0.001	0.38	10024.7	23052.1	12.5083	14.2408	<0.001	0.28	10310.1	20907.8	14.0636	12.9578	0.002	-0.17	157167	363393	215.045	225.745	<0.001	0.27
	(6,007.28-18,334.14)	(15,345.03-40,627.02)	(7.98-24.20)	(9.55-25.30)		(0.25 to 0.5)	(4,955.67-18,177.15)	(11,647.04-41,103.54)	(6.24-22.56)	(7.21-25.39)		(0.21 to 0.34)	(5,395.96-17,905.74)	(14,800.44-28,939.37)	(7.29-24.71)	(9.17-17.93)		(-0.27 to -0.06)	(118,953.95-199,918.27)	(283,197.79-456,780.80)	(163.39-272.56)	(175.90-283.79)		(0.15 to 0.39)
European Region
Both	174865	192021	53.2423	65.2681	<0.001	0.6	90763.7	74337.6	28.6273	27.1169	<0.001	-0.36	98832.9	92018.7	30.2207	31.1032	0.621	0.17	1.06857e+06	1.067e+06	321.421	341.43	0.345	0.25
	(101,202.78-281,243.35)	(125,455.97-282,870.41)	(30.78-85.63)	(42.24-96.46)		(0.43 to 0.77)	(51,808.00-149,274.63)	(43,238.82-122,655.52)	(16.34-47.06)	(15.79-44.72)		(-0.42 to -0.29)	(68,039.48-142,927.04)	(63,658.66-133,038.90)	(20.68-43.90)	(21.15-45.63)		(-0.51 to 0.86)	(839,609.53-1,316,188.31)	(859,958.38-1,298,501.28)	(252.42-396.11)	(273.67-417.20)		(-0.27 to 0.77)
Female	63090.9	59513	38.9052	41.6558	0.043	0.15	30536.1	24339	19.5785	18.235	<0.001	-0.43	28432	23623.9	17.6889	16.5578	0.006	-0.38	288572	307384	175.794	203.74	<0.001	0.51
	(35,194.74-102,306.56)	(35,869.37-93,184.88)	(21.69-63.07)	(24.94-65.28)		(0 to 0.3)	(17,523.66-50,221.26)	(14,027.97-40,335.49)	(11.24-32.17)	(10.53-30.19)		(-0.53 to -0.34)	(18,463.44-43,846.09)	(14,475.90-37,404.42)	(11.44-27.38)	(9.96-26.51)		(-0.65 to -0.11)	(209,099.28-380,738.13)	(228,864.05-397,113.39)	(127.30-23)	(150.72-264.14)		(0.37 to 0.65)
Male	111774	132508	67.265	88.0437	<0.001	0.83	60227.6	49998.6	37.418	35.6044	<0.001	-0.33	70400.9	68394.8	42.4812	45.147	0.583	0.24	779998	759614	464.197	475.431	0.625	0.16
	(65,883.57-177,816.81)	(89,272.55-190,962.75)	(39.61-107.01)	(58.81-127.42)		(0.58 to 1.09)	(34,071.83-99,314.22)	(29,044.66-82,745.02)	(21.17-61.68)	(20.71-58.89)		(-0.39 to -0.26)	(49,368.35-99,468.10)	(48,741.42-96,236.33)	(29.63-60.27)	(31.67-64.44)		(-0.61 to 1.1)	(632,747.10-938,564.19)	(626,789.66-902,298.85)	(376.38-558.89)	(390.32-566.59)		(-0.48 to 0.8)
Region of the Americas
Both	150365	319906	50.0843	82.6257	<0.001	1.69	112768	129502	37.5716	34.6284	<0.001	-0.37	242953	493090	81.6207	128.152	<0.001	1.25	629740	3.66796e+06	213.311	940.272	<0.001	5.19
	(81,215.26-245,772.12)	(226,945.16-442,811.33)	(27.09-81.87)	(58.45-114.63)		(1.37 to 2.02)	(62,400.30-191,712.78)	(72,481.46-217,357.17)	(20.78-63.84)	(19.38-58.13)		(-0.39 to -0.35)	(159,893.52-361,022.99)	(380,008.88-643,358.78)	(53.81-121.16)	(98.29-167.92)		(1.1 to 1.41)	(468,259.22-817,333.80)	(2,954,133.56-4,387,976.75)	(158.83-276.59)	(756.73-1,125.65)		(5.01 to 5.37)
Female	63633.2	118851	41.8732	61.4579	<0.001	1.31	41228.8	45713.3	27.2429	24.679	<0.001	-0.45	80189.4	148273	53.2701	77.1173		1.68	262592	1.43125e+06	175.186	728.813	<0.001	5.01
	(34,102.21-104,293.31)	(79,960.31-171,698.55)	(22.45-68.65)	(41.21-88.97)		(1.02 to 1.61)	(22,915.31-70,094.61)	(25,507.44-76,650.40)	(15.13-46.30)	(13.77-41.38)		(-0.5 to -0.4)	(50,443.68-125,257.22)	(109,528.70-203,186.77)	(33.54-83.15)	(56.59-106.30)		(1.53 to 1.82)	(181,101.27-358,109.06)	(1,097,345.65-1,768,777.00)	(120.96-238.80)	(558.38-901.40)		(4.78 to 5.25)
Male	86732	201055	58.5044	104.134	<0.001	1.9	71538.8	83788.8	48.096	44.5439	<0.001	-0.33	162764	344818	110.634	179.704	<0.001	1.56	367147	2.23671e+06	252.594	1154.58	<0.001	5.3
	(46,515.34-140,993.99)	(145,359.67-276,440.04)	(31.45-95.08)	(75.14-143.39)		(1.39 to 2.41)	(39,510.86-122,429.19)	(46,812.46-141,267.56)	(26.55-82.26)	(24.89-75.09)		(-0.36 to -0.31)	(108,764.07-237,474.41)	(268,903.68-444,332.34)	(74.12-161.22)	(139.69-232.18)		(1.43 to 1.68)	(285,143.34-458,767.42)	(1,837,037.13-2,620,420.78)	(196.49-315.28)	(947.69-1,353.32)		(4.93 to 5.68)
South-East Asia Region
Both	115580	147841	21.0989	16.8735	<0.001	-0.8	84545.8	137055	15.4047	15.6943	0.289	-0.08	18282.8	28576.1	3.38912	3.28178	0.265	-0.17	406992	772891	76.5232	88.6776	<0.001	0.56
	(63,126.81-191,160.77)	(82,445.05-237,790.58)	(11.52-34.91)	(9.42-27.14)		(-0.89 to -0.7)	(43,136.03-150,457.13)	(68,969.44-240,715.46)	(7.89-27.31)	(7.90-27.55)		(-0.22 to 0.07)	(9,619.60-32,004.87)	(19,556.50-40,062.46)	(1.79-5.92)	(2.25-4.60)		(-0.47 to 0.13)	(286,095.77-552,661.24)	(540,314.22-1,053,927.14)	(53.87-103.86)	(62.04-120.91)		(0.27 to 0.85)
Female	42662.6	53155.9	15.724	12.3453	<0.001	-0.85	29965.3	50844.3	11.1311	11.8651	<0.001	0.17	11190.1	9938.83	4.21483	2.33776	<0.001	-1.91	156907	307812	59.8385	71.8823	<0.001	0.7
	(23,404.39-69,948.94)	(29,258.20-86,509.84)	(8.63-25.85)	(6.80-20.09)		(-0.93 to -0.76)	(14,939.25-53,936.74)	(25,599.03-91,547.12)	(5.57-19.93)	(5.97-21.36)		(0.14 to 0.2)	(5,243.69-20,822.84)	(6,539.36-15,665.90)	(1.97-7.82)	(1.54-3.69)		(-2.43 to -1.39)	(103,179.53-224,316.18)	(199,431.90-442,861.58)	(39.43-85.54)	(46.60-103.38)		(0.38 to 1.03)
Male	72917.2	94685.1	26.3305	21.2558	<0.001	-0.75	54580.5	86211	19.5409	19.3814	0.084	-0.19	7092.63	18637.2	2.59897	4.19737	<0.001	1.62	250086	465079	92.6893	104.929	<0.001	0.46
	(38,618.33-120,297.40)	(53,081.38-153,088.92)	(13.95-43.45)	(11.92-34.36)		(-0.9 to -0.6)	(27,992.54-96,911.30)	(43,680.56-150,506.01)	(10.06-34.57)	(9.82-33.81)		(-0.42 to 0.03)	(3,445.67-12,949.09)	(11,662.94-27,082.93)	(1.27-4.74)	(2.62-6.10)		(1.16 to 2.08)	(180,700.78-333,359.55)	(333,224.86-617,148.47)	(67.11-123.44)	(75.22-139.18)		(0.23 to 0.69)
Western Pacific Region
Both	1.13187e+06	574563	154.894	92.9891	<0.001	-1.91	97412.4	96401.9	13.569	15.939	<0.001	0.27	57138.7	39272.7	8.17581	6.126	<0.001	-0.96	1.52601e+06	644517	220.664	95.2256	<0.001	-2.54
	(723,920.18-1,691,610.31)	(352,944.47-891,646.88)	(99.15-231.58)	(56.86-144.62)		(-2.18 to -1.63)	(49,675.08-171,740.63)	(49,589.36-167,821.18)	(6.92-23.85)	(8.13-28.00)		(0.21 to 0.33)	(37,275.21-85,993.03)	(24,980.81-60,192.69)	(5.34-12.28)	(3.84-9.55)		(-1.15 to -0.77)	(1,151,086.87-1,918,879.11)	(464,878.25-861,926.65)	(167.00-276.65)	(68.12-128.32)		(-2.73 to -2.35)
Female	507468	192805	142.457	65.7283	<0.001	-2.84	40183.6	38267.7	11.4897	(6.58-23.05)	<0.001	0.2	19594.7	11037.3	5.73642	3.68252	<0.001	-1.54	632114	253843	186.842	78.3443	<0.001	-2.66
	(333,374.38-741,141.60)	(108,809.56-313,100.34)	(93.70-208.20)	(37.09-106.39)		(-2.97 to -2.72)	(20,222.58-71,284.64)	(19,323.13-66,623.38)	(5.78-20.33)	(-)		(0.13 to 0.27)	(12,389.62-30,475.98)	(6,412.19-18,686.91)	(3.63-8.90)	(2.11-6.30)		(-1.73 to -1.36)	(450,011.61-842,965.49)	(169,485.91-359,908.05)	(133.43-248.54)	(52.06-111.62)		(-2.88 to -2.43)
Male	624404	381758	166.756	117.964	<0.001	-1.36	57228.8	58134.2	15.551	18.4982	<0.001	0.3	37544	28235.4	10.493	8.3773	<0.001	-0.71	893901	390674	252.736	110.854	<0.001	-2.5
	(385,211.99-954,382.98)	(241,741.53-580,793.89)	(102.95-254.94)	(74.27-180.10)		(-1.55 to -1.16)	(29,238.60-101,270.36)	(29,871.57-101,683.87)	(7.94-27.45)	(9.44-32.62)		(0.24 to 0.37)	(23,871.75-56,489.94)	(18,415.65-42,080.82)	(6.68-15.76)	(5.39-12.68)		(-0.95 to -0.48)	(697,356.39-1,098,771.78)	(294,906.68-507,809.65)	(197.71-310.09)	(82.86-145.20)		(-2.71 to -2.29)
