# Supplementary material for: Burden and trends of drug use disorders in young adults: global insights from GBD 2021
Source: Front Psychiatry. 2025 Sep 24;16:1503564. doi: 10.3389/fpsyt.2025.1503564 (PMC12504863; doi:10.3389/fpsyt.2025.1503564)
Supplement: Supplementary file 1 [file Supplementaryfile1.zip › Supplementary Tables 9-12.XLSX]

## Sheet: Supplementary Table9
Supplementary Table9. The burden of prevalence of four DUDs between 1991 and 2021 by socio-demographic Index.
	AUDs						CUDs						CODs						OUDs
	All-age counts		Age-standardized rate (per 100,000 population)		AAPC		All-age counts		Age-standardized rate (per 100,000 population)		AAPC		All-age counts		Age-standardized rate (per 100,000 population)		AAPC		All-age counts		Age-standardized rate (per 100,000 population)		AAPC
	1991	2021	1991	2021	P	VALUE	1991	2021	1991	2021	P	VALUE	1991	2021	1991	2021	P	VALUE	1991	2021	1991	2021	P	VALUE
SDI
High SDI
Both	1.64275e+06	2.00004e+06	469.93	573.485	<0.001	0.62	5.11551e+06	4.88982e+06	1538.88	1499.99	<0.001	-0.21	1.37609e+06	1.60519e+06	400.337	469.399	<0.001	0.46	1.44608e+06	5.43233e+06	403.399	1486.67	<0.001	4.44
	(1,071,265.89-2,415,959.65)	(1,395,976.34-2,731,191.85)	(305.99-691.52)	(399.37-783.65)		(0.34 to 0.91)	(3,565,709.34-7,267,070.92)	(3,381,437.28-7,027,220.24)	(1,071.31-2,184.43)	(1,037.71-2,151.58)		(-0.23 to -0.20)	(952,351.96-1,928,382.62)	(1,200,855.49-2,128,442.34)	(276.09-562.86)	(350.55-626.04)		(0.42 to 0.51)	(1,168,004.25-1,793,518.95)	(4,609,375.51-6,473,907.76)	(325.43-500.72)	(1,260.17-1,775.26)		(4.25 to 4.63)
Female	659988	795026	385.542	472.721	<0.001	0.67	1.89475e+06	1.78971e+06	1170.89	1144.08	<0.001	-0.19	456469	559160	271.468	338.11	<0.001	0.69	592861	2.44321e+06	336.62	1379.81	<0.001	4.88
	(428,876.16-980,957.99)	(557,088.74-1,092,306.73)	(250.28-573.08)	(330.57-649.60)		(0.31 to 1.03)	(1,317,992.24-2,685,799.48)	(1,233,560.90-2,573,938.23)	(813.83-1,657.34)	(788.44-1,640.73)		(-0.24 to -0.14)	(303,829.06-665,711.36)	(403,491-757,974)	(179.63-397.34)	(242.30-462.03)		(0.64 to 0.74)	(460,352.93-761,017.07)	(2,055,414.46-2,933,408.86)	(260.97-432.46)	(1,160.02-1,660.04)		(4.69 to 5.08)
Male	982757	1.20501e+06	550.882	667.58	<0.001	0.56	3.22076e+06	3.1001e+06	1890.81	1832.3	<0.001	-0.24	919622	1.04603e+06	523.954	591.989	<0.001	0.32	853219	2.98913e+06	467.669	1586.49	<0.001	4.18
	(639,404.74-1,437,379.67)	(843,969.94-1,641,233.63)	(357.89-806.50)	(466.24-910.31)		(0.29 to 0.83)	(2,242,306.26-4,584,709.25)	(2,139,027.12-4,476,423.06)	(1,314.46-2,691.01)	(1,265.00-2,642.38)		(-0.27 to -0.20)	(642,940.02-1,273,567.16)	(789,729.56-1,379,001.58)	(365.33-727.33)	(446.46-784.61)		(0.25 to 0.39)	(707,203.23-1,032,725.80)	(2,542,598.69-3,553,870.61)	(387.30-566.50)	(1,348.16-1,889.28)		(4.09 to 4.27)
High-middle SDI
Both	3.0821e+06	1.90228e+06	661.673	448.672	<0.001	-1.49	2.53797e+06	2.36431e+06	555.596	583.461	<0.001	-0.13	365556	357886	79.9708	86.157	0.996	0	1.77867e+06	1.4007e+06	385.22	305.224	<0.001	-0.68
	(2,137,452.56-4,311,769.04)	(1,267,821.75-2,731,424.54)	(458.66-926.22)	(298.42-641.72)		(-1.62 to -1.36)	(1,678,692.01-3,731,591.76)	(1,600,417.19-3,462,918.58)	(366.86-816.91)	(395.70-853.25)		(-0.18 to -0.07)	(249,778.15-520,821.07)	(243,860.85-506,004.56)	(54.57-114.04)	(58.20-122.69)		(-0.29 to 0.3)	(1,366,357.61-2,292,917.06)	(1,092,987.10-1,787,672.38)	(295.95-496.63)	(236.49-391.21)		(-0.83 to -0.53)
Female	1.28358e+06	699980	560.249	345.368	<0.001	-1.84	926581	844236	412.392	432.412	0.005	-0.12	123586	113115	54.9792	57.2078	0.552	-0.08	760201	567372	334.974	260.239	<0.001	-0.78
	(880,537.50-1,813,789.44)	(453,420.93-1,034,263.69)	(384.17-792.38)	(223.52-508.10)		(-2.01 to -1.66)	(605,556.71-1,384,720.04)	(563,577.04-1,253,311.09)	(269.07-616.33)	(289.79-640.44)		(-0.21 to -0.04)	(81,961.76-182,049.41)	(73,298.31-168,499.76)	(36.41-81.09)	(36.75-85.92)		(-0.33 to 0.18)	(568,901.28-1,002,056.47)	(419,825.82-751,460.90)	(250.73-441.51)	(191.54-345.97)		(-0.96 to -0.60)
Male	1.79852e+06	1.2023e+06	759.818	543.046	<0.001	-1.29	1.61138e+06	1.52007e+06	694.085	721.146	<0.001	-0.16	241970	244770	104.131	112.663	0.289	0.09	1.01847e+06	833329	433.802	346.933	<0.001	-0.63
	(1,253,523.21-2,506,314.81)	(818,277.08-1,701,964.79)	(529.36-1,059.42)	(369.00-767.00)		(-1.42 to -1.17)	(1,067,641.58-2,373,848.33)	(1,035,450.60-2,223,161.72)	(459.08-1,022.61)	(491.88-1,054.14)		(-0.21 to -0.11)	(166,963.70-339,138.40)	(169,950.70-339,253.57)	(71.76-146.05)	(77.56-157.35)		(-0.08 to 0.25)	(795,656.01-1,294,937.89)	(666,642.07-1,039,629.25)	(338.94-551.65)	(275.65-434.43)		(-0.78 to -0.48)
Middle SDI
Both	5.16668e+06	3.12983e+06	646.926	341.521	<0.001	-2.29	3.82947e+06	5.01226e+06	485.011	552.727	<0.001	0.23	433020	606055	55.2748	66.6407	<0.001	0.47	1.94085e+06	1.87751e+06	257.486	199.32	<0.001	-0.77
	(3,674,531.26-7,080,183.16)	(2,099,714.11-4,462,946.34)	(460.00-887.64)	(228.94-486.62)		(-2.38 to -2.19)	(2,347,700.80-6,062,016.53)	(3,182,249.30-7,785,166.83)	(298.12-765.34)	(350.40-859.89)		(0.16 to 0.3)	(285,835.94-638,345.47)	(408,659.91-863,640.11)	(36.59-81.21)	(44.81-95.23)		(0.33 to 0.61)	(1,436,325.80-2,568,734.98)	(1,416,143.05-2,471,428.17)	(191.21-340.16)	(150.02-262.77)		(-0.9 to -0.63)
Female	2.14317e+06	1.1368e+06	542.973	252.434	<0.001	-2.72	1.45782e+06	1.78359e+06	375.422	400.501	0.157	0.04	161214	196211	41.5644	44.1331	0.953	0	1.03209e+06	893521	278.089	192.253	<0.001	-1.09
	(1,518,002.41-2,968,041.03)	(741,991.41-1,663,763.97)	(384.37-753.27)	(164.69-369.08)		(-2.85 to -2.60)	(889,701.15-2,306,908.08)	(1,115,254.23-2,807,839.56)	(229.66-591.93)	(249.94-631.48)		(-0.01 to 0.09)	(103,074.96-244,051.17)	(125,481.16-295,018.88)	(26.65-62.70)	(28.08-66.62)		(-0.12 to 0.13)	(764,184.61-1,370,488.56)	(645,780.38-1,208,769.98)	(206.65-368.70)	(138.65-260.56)		(-1.24 to -0.94)
Male	3.02351e+06	1.99304e+06	748.235	427.574	<0.001	-2.03	2.37165e+06	3.22867e+06	591.539	698.693	<0.001	0.33	271806	409845	68.5904	88.2888	<0.001	0.68	908760	983990	237.488	206.131	<0.001	-0.41
	(2,148,090.46-4,132,936.21)	(1,365,192.70-2,811,741.67)	(531.59-1,024.10)	(292.78-602.77)		(-2.11 to -1.94)	(1,450,315.68-3,756,294.60)	(2,056,852.49-4,973,539.39)	(362.72-934.16)	(444.57-1,077.74)		(0.17 to 0.5)	(180,845.66-395,965.65)	(283,534.71-573,527.80)	(45.77-99.55)	(60.95-123.82)		(0.53 to 0.84)	(673,363.03-1,201,510.17)	(761,718.65-1,269,388.48)	(176.50-313.36)	(159.20-266.24)		(-0.61 to -0.21)
Low-middle SDI
Both	499061	766713	106.401	94.6302	<0.001	-0.41	2.3148e+06	3.83402e+06	487.171	472.946	<0.001	-0.21	113543	225433	23.8274	27.8221	0.045	0.42	771132	1.45783e+06	170.745	182.347	<0.001	0.3
	(312,383.75-754,251.99)	(482,518.14-1,146,764.95)	(66.71-160.73)	(59.60-141.53)		(-0.42 to -0.39)	(1,399,103.22-3,740,848.90)	(2,347,559.07-6,077,552.93)	(295.99-782.23)	(289.79-748.42)		(-0.33 to -0.10)	(71,540.02-169,865.57)	(149,632.09-322,618.69)	(15.12-35.47)	(18.50-39.77)		(0.01 to 0.84)	(544,848.16-1,054,376.29)	(1,073,718.62-1,933,494.71)	(121.13-232.88)	(134.47-241.66)		(0.24 to 0.37)
Female	211375	311140	90.1472	76.9352	<0.001	-0.54	804818	1.39672e+06	341.447	346.214	0.958	0	40864.4	73431.7	17.1944	18.2147	0.002	0.13	416261	779178	185.001	195.376	<0.001	0.26
	(132,125.54-315,210.62)	(194,059.23-466,227.86)	(56.44-134.42)	(48.02-115.30)		(-0.56 to -0.52)	(480,549.00-1,309,733.54)	(835,409.93-2,252,552.26)	(204.93-552.20)	(207.22-557.53)		(-0.03 to 0.03)	(24,715.62-63,696.55)	(46,283.95-109,814.62)	(10.48-26.66)	(11.50-27.21)		(0.05 to 0.22)	(291,661.87-571,905.95)	(558,947.33-1,051,225.34)	(130.21-253.50)	(140.31-263.41)		(0.23 to 0.28)
Male	287685	455572	122.575	112.263	<0.001	-0.3	1.50998e+06	2.4373e+06	631.556	598.457	0.029	-0.29	72678.4	152001	30.3968	37.3351	0.012	0.59	354871	678655	156.605	169.345	0.004	0.33
	(179,689.83-438,676.23)	(286,555.82-681,318.09)	(76.67-186.73)	(70.67-167.84)		(-0.33 to -0.27)	(912,330.34-2,422,242.71)	(1,508,953.17-3,842,318.44)	(383.77-1,007.03)	(371.06-941.60)		(-0.55 to -0.03)	(46,374.74-107,767.02)	(103,186.29-213,322.08)	(19.55-44.86)	(25.39-52.33)		(0.13 to 1.05)	(251,955.22-484,207.62)	(510,968.44-889,400.82)	(111.61-213.22)	(127.70-221.69)		(0.1 to 0.55)
Low SDI
Both	127042	310512	67.7001	69.6447	<0.001	0.09	891969	2.05005e+06	452.26	438.989	<0.001	-0.13	20500.3	52490.7	10.7051	11.6152	<0.001	0.25	239374	604982	132.433	140.99	<0.001	0.22
	(75,503.69-193,997.42)	(185,119.25-475,577.96)	(40.37-103.32)	(41.70-106.53)		(0.08 to 0.10)	(526,114.98-1,455,065.45)	(1,211,673.06-3,347,641.94)	(269.36-733.31)	(262.12-711.87)		(-0.2 to -0.06)	(12,545.89-31,647.61)	(32,561.16-79,671.33)	(6.61-16.47)	(7.29-17.53)		(0.22 to 0.27)	(166,685.31-332,499.55)	(435,783.80-818,245.53)	(92.65-183.25)	(102.09-189.92)		(0.12 to 0.31)
Female	51666.3	124221	54.0109	54.9119	<0.001	0.03	293785	679970	293.926	288.072	<0.001	-0.09	7182.39	17018.7	7.35394	7.37281	0.528	-0.01	135372	339821	146.895	155.616	<0.001	0.19
	(30,383.33-79,623.71)	(72,720.08-191,276.31)	(31.87-83.20)	(32.28-84.51)		(0.02 to 0.04)	(173,555.06-475,642.88)	(397,221.54-1,109,462.93)	(174.99-473.14)	(169.87-466.83)		(-0.1 to -0.07)	(4,310.33-11,230.83)	(10,060.58-26,615.74)	(4.45-11.44)	(4.42-11.46)		(-0.04 to 0.02)	(93,816.23-188,308.73)	(240,507-463,981.30)	(102.28-203.79)	(110.55-211.72)		(0.11 to 0.28)
Male	75375.7	186291	81.988	84.8988	<0.001	0.12	598184	1.37008e+06	615.281	593.915	<0.001	-0.16	13317.9	35472	14.1774	16.0006	<0.001	0.38	104003	265161	117.365	125.79	0.042	0.2
	(44,925.21-114,937.09)	(112,384.56-285,917.68)	(49.05-124.84)	(51.41-130.08)		(0.11 to 0.14)	(352,755.34-980,283.70)	(813,362.15-2,235,909.46)	(367.05-1,001.57)	(356.53-962.73)		(-0.25 to -0.07)	(8,123.58-20,590.52)	(22,379.96-53,845.74)	(8.72-21.84)	(10.19-24.14)		(0.36 to 0.39)	(72,873.96-143,645.67)	(195,886.32-355,213.66)	(82.67-161.41)	(93.55-167.74)		(0.01 to 0.4)

## Sheet: Supplementary Table10
Supplementary Table10. The burden of incidence of four DUDs between 1991 and 2021 by socio-demographic Index.
	AUDs						CUDs						CODs						OUDs
	All-age counts		Age-standardized rate (per 100,000 population)		AAPC		All-age counts		Age-standardized rate (per 100,000 population)		AAPC		All-age counts		Age-standardized rate (per 100,000 population)		AAPC		All-age counts		Age-standardized rate (per 100,000 population)		AAPC
	1991	2021	1991	2021	P	VALUE	1991	2021	1991	2021	P	VALUE	1991	2021	1991	2021	P	VALUE	1991	2021	1991	2021	P	VALUE
SDI
High SDI
Both	214204	244957	64.2082	75.6431	<0.001	0.44	644776	627356	204.258	205.798	<0.001	-0.14	72548.2	84087.2	24.0075	29.5409	<0.001	0.44	179286	536802	53.168	27.958	<0.001	3.62
	(127,121.46-330,245.41)	(153,593.79-357,130.41)	(38.19-98.80)	(47.83-109.52)		(0.25 to 0.62)	(376,220.34-998,697.96)	(359,503.91-987,580.10)	(121.80-311.89)	(121.18-317.84)		(-0.18 to -0.11)	(42,493.62-119,071.48)	(55,266.46-130,363.17)	(14.23-39.01)	(19.71-45.25)		(0.33 to 0.56)	(129,693.63-243,428.40)	(424,335.33-687,951.74)	(38.63-71.81)	(18.39-40.07)		(3.12 to 4.11)
Female	84122.5	94888.8	51.6856	60.9729	<0.001	0.48	249777	240497	162.467	163.393	<0.001	-0.12	27255.6	32168.3	18.3027	23.0583	<0.001	0.55	76282	234167	46.1328	30.5028	<0.001	3.83
	(49,953.29-129,817.34)	(59,033.87-139,623.75)	(30.80-79.60)	(38.28-89.01)		(0.37 to 0.59)	(146,686.61-383,092.31)	(138,321.14-374,644.11)	(97.52-245.62)	(96.50-249.85)		(-0.17 to -0.07)	(14,941.38-46,035.41)	(19,534.73-52,470.44)	(10.17-30.57)	(14.26-37.16)		(0.47 to 0.64)	(52,499.43-106,488.85)	(180,859.66-304,002.73)	(31.89-64.06)	(19.57-44.36)		(3.71 to 3.94)
Male	130082	150068	76.1672	89.3405	0.003	0.37	394999	386859	244.039	245.409	<0.001	-0.18	45292.6	51918.9	29.4061	35.607	<0.001	0.33	103004	302636	59.8746	25.3473	<0.001	3.31
	(77,406.94-199,994.47)	(94,761.99-218,368.86)	(45.41-116.92)	(56.86-129.18)		(0.13 to 0.62)	(229,216.38-616,651.04)	(220,162.69-612,840.86)	(144.64-375.82)	(143.59-381.38)		(-0.23 to -0.12)	(27,504.16-73,168.26)	(35,500.34-79,163.14)	(18.03-47.07)	(24.66-53.70)		(0.15 to 0.52)	(76,585.16-136,380.27)	(241,067.48-383,390.24)	(44.72-78.86)	(16.92-35.75)		(2.56 to 4.07)
High-middle SDI
Both	379305	216415	82.3495	56.1063	<0.001	-1.75	381700	340958	84.7958	89.1154	<0.001	-0.26	30716.4	25809.9	6.9056	7.27207	<0.001	-0.49	324605	240024	168.794	33.6577	<0.001	-0.91
	(241,161.83-557,796.27)	(129,866.83-330,437.41)	(52.30-121.19)	(34.12-84.61)		(-1.85 to -1.66)	(215,292.55-599,858.98)	(189,049.42-547,248.93)	(48.17-132.77)	(50.80-140.32)		(-0.29 to -0.23)	(17,554.11-50,761.80)	(14,388.92-43,744.53)	(3.97-11.37)	(4.15-12.14)		(-0.61 to -0.36)	(225,228.95-446,310.79)	(166,450.56-332,519.52)	(134.55-214.72)	(21.70-48.77)		(-1.03 to -0.8)
Female	156703	80006.1	69.1655	43.4287	<0.001	-2.03	143981	125895	64.9743	68.1226	<0.001	-0.25	11451.9	9223.75	5.22393	5.38572	<0.001	-0.55	137118	96580.8	152.492	35.9122	<0.001	-0.97
	(99,188.85-233,005.96)	(46,831.82-124,235.02)	(43.73-102.94)	(25.77-66.63)		(-2.14 to -1.91)	(79,756.23-227,183.42)	(69,996.45-201,836.62)	(36.24-102.19)	(38.93-106.98)		(-0.28 to -0.22)	(6,348.11-19,008.35)	(4,933.26-15,847.59)	(2.91-8.64)	(2.95-9.12)		(-0.66 to -0.43)	(92,212.25-191,612.74)	(63,703.09-139,546.98)	(118.75-196.16)	(23.05-52.38)		(-1.11 to -0.84)
Male	222602	136409	95.1084	67.6243	<0.001	-1.59	237718	215063	103.958	108.197	<0.001	-0.29	19264.5	16586.2	8.5309	8.98086	<0.001	-0.47	187487	143443	184.016	31.4154	<0.001	-0.89
	(142,146.09-324,578.44)	(83,087.24-205,650.60)	(60.67-138.79)	(41.73-100.79)		(-1.7 to -1.47)	(134,887.43-373,629.92)	(119,532.54-346,608.94)	(59.42-162.76)	(61.81-171.30)		(-0.33 to -0.26)	(11,099.96-31,740.34)	(9,501.01-27,742.32)	(4.94-14.01)	(5.26-14.82)		(-0.62 to -0.33)	(132,478.31-254,222)	(102,062.68-192,675.53)	(147.66-231.61)	(20.33-45.21)		(-1.06 to -0.71)
Middle SDI
Both	643414	356156	76.9485	40.5429	<0.001	-2.6	637889	779444	79.0067	88.0326	0.689	0.01	38996.7	43943.3	4.68808	5.1431	0.064	-0.24	385350	347253	26.3612	38.4156	<0.001	-1.01
	(419,235.13-913,330.95)	(216,992.40-538,042.44)	(49.89-109.79)	(24.84-60.95)		(-2.65 to -2.54)	(335,194.34-1,041,655.04)	(409,079.78-1,285,905.52)	(41.28-129.66)	(46.62-144.35)		(-0.02 to 0.03)	(22,090.46-65,096.22)	(25,560.94-73,515.57)	(2.64-7.87)	(3.02-8.56)		(-0.5 to 0.01)	(262,000.40-538,595.22)	(233,727.51-490,249.83)	(16.80-38.70)	(25.98-53.99)		(-1.1 to -0.91)
Female	268042	132014	64.958	30.7015	<0.001	-2.97	245676	284126	61.8757	65.5877	<0.001	-0.15	15145.8	15435.4	3.69536	3.71788	<0.001	-0.61	198178	165315	29.0458	37.2324	<0.001	-1.23
	(175,525.27-383,747.44)	(77,832.07-202,722.29)	(42.31-93.47)	(18.20-46.90)		(-3.09 to -2.85)	(128,822.67-403,779.28)	(148,391.00-467,561.05)	(32.25-102.21)	(34.60-107.16)		(-0.16 to -0.13)	(8,110.09-25,866.26)	(8,139.16-26,891.14)	(1.96-6.35)	(1.98-6.43)		(-0.88 to -0.34)	(134,738.73-278,663.81)	(107,727.84-239,279.08)	(18.40-42.78)	(24.37-53.62)		(-1.33 to -1.12)
Male	375372	224142	88.6292	49.9215	<0.001	-2.37	392214	495318	95.6429	109.347	<0.001	0.1	23850.9	28507.8	5.65302	6.48055	0.516	-0.08	187172	181938	23.59	39.534	<0.001	-0.77
	(245,149.60-530,634.37)	(139,268.28-335,750.22)	(57.60-125.93)	(31.18-74.46)		(-2.43 to -2.31)	(206,061.41-640,174.90)	(261,660.14-818,762.56)	(49.98-156.89)	(58.20-179.81)		(0.06 to 0.14)	(13,902.81-39,126.87)	(16,813.98-46,576.56)	(3.27-9.33)	(3.85-10.54)		(-0.31 to 0.16)	(126,366.39-261,033.37)	(125,837.79-251,089.73)	(15.17-34.49)	(27.46-54.34)		(-0.93 to -0.62)
Low-middle SDI
Both	68023.9	100682	13.72	12.2278	<0.001	-0.53	414773	671798	83.4672	81.7996	<0.001	-0.27	11399.9	19056	2.19052	2.29196	0.295	-0.16	162742	295474	58.0322	48.4033	<0.001	0.16
	(39,182.92-106,810.45)	(58,096.54-158,014.54)	(7.85-21.62)	(7.03-19.23)		(-0.55 to -0.51)	(218,147.37-681,105.96)	(352,777.40-1,106,098.19)	(43.35-138.11)	(42.81-135.05)		(-0.37 to -0.18)	(5,968.25-19,679.24)	(10,444.41-32,229.27)	(1.13-3.82)	(1.25-3.89)		(-0.46 to 0.14)	(105,490.20-234,518.37)	(198,377.68-416,616.95)	(40.66-79.60)	(32.66-68.12)		(0.08 to 0.24)
Female	28775.8	40852.3	11.6278	9.98447	<0.001	-0.66	148867	247569	60.387	60.8117	<0.001	-0.14	4294.79	6645.32	1.66644	1.62203	<0.001	-0.37	86694.2	154711	49.4493	50.3127	<0.001	0.1
	(16,574.14-44,777.69)	(23,297.05-64,434.28)	(6.65-18.18)	(5.68-15.78)		(-0.67 to -0.65)	(78,119.62-246,506.78)	(128,291.80-411,339.24)	(31.32-100.75)	(31.45-101.26)		(-0.17 to -0.12)	(2,131.93-7,768.26)	(3,327.65-11,787.55)	(0.81-3.04)	(0.81-2.88)		(-0.48 to -0.26)	(55,970.62-125,704.50)	(101,823.95-221,990.32)	(33.07-70.55)	(33.91-71.28)		(0.06 to 0.13)
Male	39248.1	59830	15.797	14.4442	<0.001	-0.43	265905	424229	106.259	102.416	0.03	-0.28	7105.15	12410.6	2.70675	2.94255	0.565	0.08	76047.9	140763	65.9114	46.5322	0.004	0.21
	(22,769.12-62,033.51)	(34,743.12-94,296.93)	(9.11-25.05)	(8.36-22.81)		(-0.45 to -0.4)	(139,390.47-433,808.30)	(223,667.98-693,184.82)	(54.95-174.73)	(53.74-167.91)		(-0.53 to -0.03)	(3,790.08-12,178.34)	(6,896.65-20,697.15)	(1.42-4.70)	(1.63-4.93)		(-0.19 to 0.35)	(49,472.28-108,899.56)	(96,166.75-194,714.61)	(47.21-87.85)	(31.19-65.30)		(0.07 to 0.35)
Low SDI
Both	18607.8	45527.8	9.31814	9.57763	<0.001	0.09	151495	350878	72.8007	71.0117	<0.001	-0.11	2468.36	6163.24	1.17031	1.23279	<0.001	0.16	51843	130601	70.6176	36.1407	<0.001	0.19
	(10,190.90-29,926.70)	(25,067.12-73,412.73)	(5.06-15.06)	(5.23-15.52)		(0.08 to 0.1)	(79,234.44-250,227.44)	(183,311.85-581,787.98)	(37.40-121.61)	(36.45-119)		(-0.16 to -0.06)	(1,172.74-4,360.68)	(2,969.18-10,867.73)	(0.54-2.11)	(0.58-2.21)		(0.13 to 0.19)	(33,240.08-75,696.86)	(86,464.75-185,961.16)	(48.93-97.23)	(24.20-51.08)		(0.14 to 0.25)
Female	7542.49	18207.9	7.46716	7.6003	<0.001	0.06	50095.5	117224	47.7843	47.1448	<0.001	-0.05	854.779	1990.04	0.80207	0.785337	<0.001	-0.07	29006.9	72210.3	60.6386	38.055	<0.001	0.17
	(4,077.50-12,197.53)	(9,797.99-29,600.88)	(4.00-12.14)	(4.05-12.41)		(0.03 to 0.09)	(26,595.67-82,921.71)	(61,107.09-196,040.22)	(24.97-79.84)	(24.21-79.48)		(-0.07 to -0.03)	(382.12-1,568.39)	(886.06-3,627.02)	(0.35-1.50)	(0.34-1.46)		(-0.1 to -0.05)	(18,502.93-42,449.24)	(46,675.52-104,230.60)	(40.70-84.88)	(24.98-54.74)		(0.11 to 0.22)
Male	11065.3	27319.9	11.225	11.6022	<0.001	0.12	101399	233654	98.2419	95.27	0.007	-0.13	1613.58	4173.2	1.54582	1.6884	<0.001	0.28	22836.1	58391	80.2712	34.2438	0.01	0.22
	(6,129.61-17,747.06)	(15,196.83-43,925.44)	(6.17-18.10)	(6.40-18.76)		(0.12 to 0.13)	(52,994.81-166,439.08)	(122,577.78-384,799.22)	(50.24-163.32)	(48.98-158.78)		(-0.22 to -0.03)	(785.34-2,842.78)	(2,072.76-7,240.09)	(0.73-2.79)	(0.82-2.99)		(0.25 to 0.31)	(14,775.03-33,226.47)	(39,188.81-81,948.77)	(56.65-108.97)	(23.33-47.47)		(0.05 to 0.38)

## Sheet: SupplementaryTable11
Supplementary Table11. The burden of deaths of four DUDs between 1991 and 2021 by socio-demographic Index.
	AUDs						CODs						OUDs
	All-age counts		Age-standardized rate (per 100,000 population)		AAPC		All-age counts		Age-standardized rate (per 100,000 population)		AAPC		All-age counts		Age-standardized rate (per 100,000 population)		AAPC
	1991	2021	1991	2021	P	VALUE	1991	2021	1991	2021	P	VALUE	1991	2021	1991	2021	P	VALUE
SDI
High SDI
Both	288.378	2268.24	0.0806357	0.593389	<0.001	7.19	665.683	2981.99	0.182126	0.759858	<0.001	5.17	6182.89	29955.9	1.7082	7.91205	<0.001	5.31
	(265.69-317.29)	(2,047.69-2,709.21)	(0.07-0.09)	(0.54-0.71)		(6.83 to 7.55)	(625.09-711.49)	(2,716.09-3,543.13)	(0.17-0.19)	(0.69-0.91)		(4.44 to 5.91)	(5,864.08-6,510.95)	(27,527.66-32,611.70)	(1.62-1.80)	(7.26-8.62)		(5.08 to 5.54)
Female	92.6922	596.969	0.0532208	0.327637	<0.001	6.49	168.504	766.257	0.0940119	0.406075	<0.001	5.29	1272.34	8428.26	0.719336	4.60104	<0.001	6.54
	(80.38-109.71)	(533.70-677.69)	(0.05-0.06)	(0.29-0.37)		(6.2 to 6.79)	(157.25-181.19)	(680.07-876.15)	(0.09-0.10)	(0.36-0.46)		(4.86 to 5.72)	(1,200.08-1,348.80)	(7,497.96-9,427.56)	(0.68-0.76)	(4.09-5.15)		(6.28 to 6.81)
Male	195.685	1671.27	0.107108	0.841349	<0.001	7.39	497.179	2215.73	0.267368	1.08988	<0.001	5.11	4910.55	21527.7	2.66309	11.0029	<0.001	4.89
	(177.32-217.46)	(1,475.25-2,106.18)	(0.10-0.12)	(0.74-1.06)		(6.97 to 7.81)	(459.60-541.27)	(1,966.91-2,785.21)	(0.25-0.29)	(0.96-1.38)		(4.16 to 6.07)	(4,613.23-5,228.06)	(19,837.49-23,435.45)	(2.50-2.84)	(10.12-12.00)		(4.57 to 5.22)
High-middle SDI
Both	1041.57	749.941	0.226325	0.159707	0.04	-1.33	437.26	313.68	0.0957791	0.0640005	0.414	-1.2	6926.08	4839.58	1.5122	0.975562	0.027	-1.38
	(845.82-1,304.04)	(646.13-868.61)	(0.18-0.28)	(0.14-0.19)		(-2.58 to -0.06)	(393.48-499.81)	(274.79-357.89)	(0.09-0.11)	(0.06-0.07)		(-4.03 to 1.71)	(6,174.16-7,662.54)	(4,393.12-5,337.42)	(1.35-1.67)	(0.89-10.08)		(-2.59 to -0.16)
Female	575.226	129.971	0.254508	0.0596825	<0.001	-4.73	92.302	39.8326	0.0412962	0.0168205	<0.001	-2.62	1423.21	719.265	0.633993	0.309521	<0.001	-2.32
	(426.94-746.94)	(109.37-156.66)	(0.19-0.33)	(0.05-0.07)		(-5.23 to -4.23)	(83.17-106.04)	(35.62-44.32)	(0.04-0.05)	(0.02-0.02)		(-3.36 to -1.88)	(1,184.91-1,689.44)	(642.78-794.10)	(0.53-0.75)	(0.28-0.34)		(-3.54 to -1.08)
Male	466.341	619.97	0.199058	0.252317	0.33	0.63	344.958	273.847	0.148408	0.107791	0.547	-0.98	5502.87	4120.32	2.3607	1.59589	0.067	-1.21
	(349.06-647.31)	(522.62-733.87)	(0.15-0.28)	(0.21-0.30)		(-0.63 to 1.9)	(302.14-406.87)	(234.59-316.94)	(0.13-0.17)	(0.09-0.12)		(-4.11 to 2.25)	(4,885.59-6,150.24)	(3,689.31-4,612.41)	(2.10-2.64)	(1.43-1.79)		(-2.5 to 0.09)
Middle SDI
Both	2269.28	1362.65	0.291458	0.143153	<0.001	-2.37	686.458	1204.57	0.0931749	0.127195	<0.001	1.25	9461.74	4779.74	1.30681	0.493382	<0.001	-2.9
	(1,792.39-2,956.66)	(1,046.23-1,738.51)	(0.23-0.38)	(0.11-0.18)		(-2.8 to -1.93)	(502.25-947.52)	(1,069.87-1,372.63)	(0.07-0.13)	(0.11-0.14)		(0.87 to 1.63)	(7,307.73-11,384.63)	(4,004.92-5,604.31)	(1.01-1.57)	(0.41-0.58)		(-3.15 to -2.65)
Female	1257.71	207.714	0.32807	0.0453443	<0.001	-6.49	235.496	238.28	0.0643756	0.0518785	<0.001	-0.47	2303.28	815.747	0.646434	0.172705	<0.001	-4.23
	(864.84-1,705.33)	(153.28-275.87)	(0.23-0.45)	(0.03-0.06)		(-6.93 to -6.05)	(171.33-336.04)	(208.82-274.52)	(0.05-0.09)	(0.05-0.06)		(-0.7 to -0.24)	(1,555.73-3,086.19)	(666.44-980.23)	(0.44-0.86)	(0.14-0.21)		(-4.69 to -3.77)
Male	1011.58	1154.94	0.255949	0.238344	0.236	-0.29	450.962	966.287	0.121055	0.200412	<0.001	1.89	7158.47	3964	1.94567	0.806112	<0.001	-2.6
	(691.12-1,500.32)	(846.95-1,519.77)	(0.18-0.38)	(0.17-0.31)		(-0.78 to 0.19)	(310-654.96)	(838.48-1,120.45)	(0.08-0.18)	(0.17-0.23)		(1.56 to 2.22)	(5,474.99-8,802.88)	(3,274.01-4,773.64)	(1.49-2.39)	(0.67-0.97)		(-2.9 to -2.3)
Low-middle SDI
Both	63.0546	147.528	0.0134411	0.0185048	<0.001	1.03	253.266	652.749	0.0560411	0.0819992	<0.001	1.37	1417.8	2832.2	0.317971	0.358526	0.033	0.42
	(44.22-98.89)	(115.99-193.55)	(0.01-0.02)	(0.01-0.02)		(0.78 to 1.28)	(140.53-436.76)	(503.32-822.62)	(0.03-0.10)	(0.06-0.10)		(1.06 to 1.69)	(1,160.49-1,670.94)	(2,223.99-3,456.73)	(0.26-0.37)	(0.28-0.44)		(0.03 to 0.8)
Female	49.0259	66.2103	0.0207388	0.0165331	<0.001	-0.83	151.405	207.323	0.066969	0.0524346	<0.001	-0.71	295.686	507.435	0.130153	0.128031	0.898	-0.04
	(32.16-78.12)	(45.91-99.27)	(0.01-0.03)	(0.01-0.02)		(-1.15 to -0.51)	(70.81-283.52)	(152.72-295.13)	(0.03-0.12)	(0.04-0.07)		(-1.06 to -0.36)	(184.30-421.37)	(369.44-670.86)	(0.08-0.18)	(0.09-0.17)		(-0.64 to 0.57)
Male	14.0287	81.3172	0.00623727	0.0205286	<0.001	4.08	101.861	445.426	0.0453434	0.111497	<0.001	3.16	1122.11	2324.77	0.503865	0.588546	<0.001	0.59
	(7.07-29.48)	(58.70-114.55)	(0-0.01)	(0.01-0.03)		(3.9 to 4.25)	(58.28-181.91)	(324.01-580.04)	(0.03-0.08)	(0.08-0.15)		(2.71 to 3.61)	(923.34-1,340.96)	(1,788.56-2,886.45)	(0.42-0.60)	(0.45-0.73)		(0.37 to 0.81)
Low SDI
Both	13.0496	38.5424	0.00709103	0.00925596	<0.001	0.7	66.4152	143.964	0.0380513	0.0355553	<0.001	-0.36	581.086	1717.63	0.352346	0.443377	<0.001	0.71
	(7.32-26.91)	(24.49-76.74)	(0-0.01)	(0.01-0.02)		(0.38 to 1.02)	(22.38-141.28)	(67.71-286.90)	(0.01-0.08)	(0.02-0.07)		(-0.55 to -0.16)	(420.86-780.81)	(1,204.46-2,250.66)	(0.25-0.48)	(0.31-0.58)		(0.48 to 0.94)
Female	11.8331	24.3384	0.0125403	0.0110881	0.041	-0.42	53.7	73.2196	0.0600465	0.0349819	<0.001	-1.87	84.489	198.249	0.0928609	0.0925355	0.563	-0.11
	(6.65-23.34)	(14.92-40.80)	(0.01-0.02)	(0.01-0.02)		(-0.82 to -0.02)	(18.60-110.26)	(36.10-141.25)	(0.02-0.12)	(0.02-0.07)		(-2.08 to -1.66)	(44.41-133.87)	(125.56-288.27)	(0.05-0.15)	(0.06-0.13)		(-0.47 to 0.26)
Male	1.21648	14.204	0.00146143	0.00738849	<0.001	5.47	12.7152	70.7441	0.0152291	0.0361898	<0.001	2.82	496.597	1519.38	0.621066	0.810684	<0.001	0.84
	(0.25-6.40)	(6.77-40.36)	(0-0.01)	(0.00-0.02)		(5.36 to 5.59)	(1.68-53.96)	(22.85-195.00)	(0.00-0.07)	(0.01-0.10)		(2.62 to 3.02)	(338.50-697.43)	(1,020.75-2,021.37)	(0.42-0.88)	(0.54-10.08)		(0.61 to 1.06)

## Sheet: Supplementary Table12
Supplementary Table12. The burden of DALYs of four DUDs between 1991 and 2021 by socio-demographic Index.
	AUDs						CUDs						CODs						OUDs
	All-age counts		Age-standardized rate (per 100,000 population)		AAPC		All-age counts		Age-standardized rate (per 100,000 population)		AAPC		All-age counts		Age-standardized rate (per 100,000 population)		AAPC		All-age counts		Age-standardized rate (per 100,000 population)		AAPC
	1991	2021	1991	2021	P	VALUE	1991	2021	1991	2021	P	VALUE	1991	2021	1991	2021	P	VALUE	1991	2021	1991	2021	P	VALUE
SDI
High SDI
Both	232986	394735	66.5936	110.292	<0.001	1.7	147924	140895	44.5245	17.2296	<0.001	-0.22	227570	391287	65.6283	108.449	<0.001	1.81	976123	4.027e+06	271.965	84.3572	<0.001	4.79
	(131,180.58-373,971.70)	(280,601.52-547,317.70)	(37.40-106.95)	(77.61-153.96)		(1.44 to 1.97)	(84,040.25-245,906.16)	(79,088.23-235,790.97)	(25.30-73.99)	(24.31-72.41)		(-0.24 to -0.21)	(147,494.03-339,875.68)	(299,938.38-515,006.26)	(42.19-98.56)	(81.61-144.91)		(1.61 to 2)	(768,997.03-1,196,495.43)	(3,268,913.38-4,797,004.04)	(214.05-333.68)	(59.62-112.48)		(4.55 to 5.03)
Female	91273.5	137755	53.3162	80.5799	<0.001	1.43	54395.1	51115.3	33.6349	32.7081	<0.001	-0.21	71718.3	119537	42.3583	69.2701	<0.001	1.71	321817	1.49538e+06	182.931	69.5374	<0.001	5.27
	(50,754.63-148,032.75)	(92,595.16-199,474.79)	(29.60-86.54)	(53.66-117.17)		(1.25 to 1.62)	(30,898.54-90,616.02)	(28,863.44-85,607.35)	(19.11-55.97)	(18.48-54.76)		(-0.26 to -0.15)	(44,634.14-113,129.97)	(88,197.90-165,238.51)	(26.15-67.22)	(50.14-97.31)		(1.52 to 1.91)	(234,176.26-417,391.59)	(1,159,316.66-1,833,385.74)	(132.97-237.42)	(44.59-99.99)		(5.1 to 5.44)
Male	141713	256980	79.3395	138.026	<0.001	1.86	93529	89779.4	54.9377	53.1131	<0.001	-0.25	155852	271751	87.9869	145.015	<0.001	1.8	654306	2.53162e+06	357.797	99.9031	<0.001	4.53
	(80,164.51-226,944.13)	(185,800.26-353,002.47)	(44.76-127.15)	(98.75-190.96)		(1.54 to 2.18)	(52,938.25-156,224.96)	(50,338.86-150,686.75)	(31.10-91.70)	(29.84-89.19)		(-0.28 to -0.21)	(102,473.60-228,807.48)	(209,695.61-355,391.62)	(57.39-129.81)	(110.00-192.17)		(1.4 to 2.19)	(533,253.59-784,179.78)	(2,091,383.95-2,953,672.75)	(291.32-429.31)	(72.24-129.79)		(4.29 to 4.77)
High-middle SDI
Both	475407	297196	102.235	69.3176	<0.001	-1.48	73675.7	68739.6	16.1293	16.9793	0.004	-0.12	77206	67848.5	16.8942	15.7369	0.291	-0.4	1.17174e+06	871517	1091.38	90.6317	0.001	-0.91
	(291,619.00-732,908.75)	(180,478.28-463,694.53)	(62.78-157.61)	(41.73-108.36)		(-1.78 to -1.17)	(40,629.67-124,993.40)	(38,249.15-115,467.59)	(8.89-27.35)	(9.46-28.63)		(-0.21 to -0.04)	(54,894.55-110,400.14)	(46,073.70-98,744.60)	(12.00-24.17)	(10.46-23.34)		(-1.13 to 0.34)	(888,375.22-1,485,244.47)	(668,610.16-1,117,203.46)	(883.74-1,303.52)	(62.46-124.38)		(-1.45 to -0.38)
Female	205702	99957.3	90.0055	49.1749	<0.001	-2.23	26706.6	24376	11.8868	12.4973	0.003	-0.11	22677.1	17822.8	10.1034	8.84765	0.006	-0.55	405596	279097	839.158	84.2651	<0.001	-1.05
	(129,043.85-312,204.43)	(56,252.62-163,169.64)	(56.53-136.60)	(27.58-79.99)		(-2.41 to -2.04)	(14,662.04-45,497.82)	(13,336.49-40,567.46)	(6.52-20.24)	(6.86-20.86)		(-0.19 to -0.04)	(15,016.29-34,442.42)	(10,640.78-28,851.56)	(6.69-15.35)	(5.17-14.52)		(-0.95 to -0.16)	(284,767.08-544,944.65)	(192,875.76-386,910.84)	(649.07-1,030.76)	(55.02-121.60)		(-1.27 to -0.84)
Male	269705	197239	114.069	87.7799	<0.001	-1.04	46969.1	44363.6	20.2321	21.0646	0.001	-0.16	54528.9	50025.7	23.457	22.0741	0.274	-0.36	766145	592420	1326.87	96.9345	0.012	-0.88
	(161,180.33-422,027.50)	(123,684.83-299,561.43)	(68.22-178.55)	(54.45-133.88)		(-1.36 to -0.73)	(25,636.60-79,723.08)	(24,605.18-74,599.17)	(11.03-34.33)	(11.69-35.52)		(-0.25 to -0.06)	(39,500.17-75,844.36)	(34,869.93-70,167.81)	(16.98-32.65)	(15.05-31.53)		(-1 to 0.28)	(601,520.64-940,968.25)	(471,656.64-732,601.86)	(1,092.85-1,552.43)	(70.17-128.97)		(-1.55 to -0.19)
Middle SDI
Both	832055	498060	104.397	54.0949	<0.001	-2.32	111178	145386	14.0682	16.0409	<0.001	0.23	102770	157200	13.3812	17.0351	<0.001	0.78	1.39577e+06	1.07372e+06	75.2931	113.428	<0.001	-1.51
	(526,245.02-1,240,586.52)	(305,877.60-772,270.59)	(66.07-155.82)	(33.12-83.97)		(-2.43 to -2.22)	(57,079.55-196,207.86)	(76,635.64-252,258.84)	(7.23-24.71)	(8.45-27.92)		(0.15 to 0.31)	(71,654.15-148,040.19)	(118,598.82-210,759.33)	(9.36-19.21)	(12.79-22.98)		(0.54 to 1.01)	(1,047,387.28-1,766,079.41)	(783,038.71-1,428,657.35)	(52.70-104.18)	(82.48-151.28)		(-1.6 to -1.41)
Female	362928	162343	92.2672	36.0433	<0.001	-3.28	42041	51327.5	10.8161	11.532	0.217	0.03	37043.6	41626.5	9.71884	9.2944	0.001	-0.25	573034	419740	65.6369	90.3168	<0.001	-1.64
	(234,744.68-528,909.66)	(92,122.51-262,898.19)	(59.76-134.55)	(20.44-58.32)		(-3.41 to -3.15)	(21,378.92-74,401.31)	(26,984.76-90,185.52)	(5.51-19.05)	(6.05-20.34)		(-0.02 to 0.09)	(25,335.04-54,763.15)	(28,798.81-60,911.77)	(6.68-14.30)	(6.39-13.67)		(-0.41 to -0.1)	(403,339.90-769,385.93)	(280,354.34-595,987.00)	(42.09-95.73)	(60.16-128.48)		(-1.76 to -1.52)
Male	469127	335718	116.229	71.5671	<0.001	-1.77	69137.2	94058.4	43.2602	20.3641	<0.001	0.34	65726.7	115574	16.9343	24.5209	<0.001	1.23	822741	653982	85.2695	135.905	<0.001	-1.41
	(287,411.42-719,762.79)	(213,947.60-510,461.30)	(71.29-178.39)	(45.48-109.02)		(-1.99 to -1.54)	(35,377.73-122,669.73)	(49,700.39-163,232.55)	(8.84-30.45)	(10.75-35.45)		(0.16 to 0.51)	(45,458.89-94,212.71)	(89,016.93-151,513.71)	(11.74-24.22)	(18.81-32.29)		(0.96 to 1.49)	(635,701.71-1,010,938.54)	(503,668.56-832,593.85)	(60.18-116.71)	(104.36-173.41)		(-1.61 to -1.21)
Low-middle SDI
Both	70269.7	111201	14.9636	13.7355	<0.001	-0.3	66689.6	110752	14.022	13.6571	<0.001	-0.21	31950.5	72279.3	6.82733	8.98108	<0.001	0.87	410014	783500	186.422	187.17	<0.001	0.33
	(37,889.78-116,451.17)	(61,338.66-180,114.48)	(8.08-24.82)	(7.59-22.26)		(-0.35 to -0.25)	(34,140.39-118,371.82)	(55,843.45-194,959.59)	(7.21-24.76)	(6.89-24.00)		(-0.33 to -0.09)	(20,723.31-48,884.20)	(54,597.91-95,629.53)	(4.44-10.43)	(6.79-11.87)		(0.49 to 1.25)	(281,724.51-563,579.36)	(553,162.71-1,057,380.24)	(141.64-240.62)	(141.06-236.30)		(0.16 to 0.5)
Female	31068.7	45338.8	13.2147	11.2163	<0.001	-0.59	22986.6	40020.3	9.74223	9.91753	0.488	0.01	15353.9	23204.2	6.59116	5.80112	0.018	-0.47	190416	353407	127.372	155.277	<0.001	0.24
	(17,284.50-50,493.03)	(25,212.72-73,735.23)	(7.35-21.53)	(6.24-18.25)		(-0.66 to -0.52)	(11,390.47-41,387.21)	(20,009.47-71,748.85)	(4.85-17.43)	(4.96-17.75)		(-0.02 to 0.05)	(9,115.79-25,294.80)	(17,021.81-32,198.23)	(3.90-10.85)	(4.26-8.05)		(-0.86 to -0.08)	(123,964.46-275,055.89)	(230,101.45-504,601.39)	(87.27-177.49)	(109.80-208.23)		(0.12 to 0.36)
Male	39201	65862.4	16.7075	16.2498	0.007	-0.1	43703	70731.8	18.2626	17.3603	<0.001	-0.31	16596.6	49075.1	7.06905	12.1431	<0.001	1.77	219597	430093	241.255	218.031	<0.001	0.4
	(20,286.96-65,196.69)	(36,033.97-107,120.28)	(8.66-27.82)	(8.91-26.42)		(-0.17 to -0.03)	(22,594.94-77,729.54)	(36,256.26-123,685.77)	(9.48-32.33)	(8.91-30.29)		(-0.47 to -0.15)	(10,511.29-25,914.07)	(36,141.61-65,153.77)	(4.50-11.00)	(8.95-16.11)		(1.46 to 2.08)	(158,391.66-292,519.58)	(321,053.65-556,447.25)	(190.18-300.17)	(169.03-267.39)		(0.2 to 0.6)
Low SDI
Both	17534.7	43507.8	9.33737	9.77975	<0.001	0.14	25638.1	59315	12.9897	12.6913	0.001	-0.12	7269.25	16831.2	3.97053	3.92595	0.037	-0.13	133567	353149	254.422	98.0995	<0.001	0.36
	(9,027.19-29,534.18)	(22,806.79-71,862.55)	(4.82-15.78)	(5.15-16.14)		(0.1 to 0.17)	(12,841.17-45,742.23)	(29,181.80-106,477.07)	(6.56-23.04)	(6.30-22.62)		(-0.19 to -0.05)	(3,980.16-12,455.86)	(10,206.80-27,186.46)	(2.16-6.83)	(2.37-6.41)		(-0.24 to -0.01)	(92,667.05-185,814.28)	(247,134.85-473,889.52)	(193.02-322.34)	(69.40-132.29)		(0.27 to 0.44)
Female	7497.14	17857.1	7.83511	7.90343	0.695	0.01	8386.23	19524.4	8.38577	8.26568	0.004	-0.07	4494.66	7243.33	4.86552	3.32224	<0.001	-1.33	60636.5	152143	179.11	88.5702	<0.001	0.2
	(3,933.64-12,548.03)	(9,352.22-29,537.23)	(4.12-13.14)	(4.16-13.06)		(-0.04 to 0.06)	(4,221.55-15,092.40)	(9,524.78-35,158.72)	(4.24-15.00)	(4.07-14.80)		(-0.12 to -0.02)	(2,142.09-8,200.73)	(4,399.76-11,856.34)	(2.31-8.82)	(2.01-5.47)		(-1.48 to -1.18)	(38,736.20-88,648.04)	(97,159.09-219,227.00)	(125.86-240.50)	(57.72-126.37)		(0.13 to 0.27)
Male	10037.5	25650.7	10.91	11.7242	<0.001	0.24	17251.9	39790.6	17.7301	17.2344	0.002	-0.14	2774.59	9587.84	3.04222	4.55222	<0.001	1.25	72930.1	201006	327.21	107.606	<0.001	0.47
	(4,995.66-17,209.97)	(12,957.87-42,812.76)	(5.44-18.78)	(5.96-19.57)		(0.22 to 0.26)	(8,527.35-30,896.24)	(19,488.16-70,979.57)	(8.86-31.57)	(8.52-30.53)		(-0.23 to -0.05)	(1,412.77-5,762.84)	(5,219.40-18,330.96)	(1.53-6.55)	(2.45-8.98)		(1.1 to 1.4)	(51,047.16-100,114.68)	(144,513.17-262,593.71)	(257.05-401.70)	(80.46-139.08)		(0.25 to 0.69)
